# Supplementary material for: Evolvability-enhancing mutations in the fitness landscapes of an RNA and a protein
Source: Nat Commun. 2023 Jun 19;14:3624. doi: 10.1038/s41467-023-39321-8 (PMC10279741; doi:10.1038/s41467-023-39321-8)
Supplement: Supplementary file 3 — Source Data [file 41467_2023_39321_MOESM3_ESM.xlsx]

## Sheet: fig1c
meanf_wt_neigh	meanf_mut_neigh
0.4743	0.9334
0.4436	0.9144
0.1257	0.6108
0.5608	0.9291
0.1533	0.8403
0.1476	0.6264
0.1949	0.7109
0.6553	0.9787
0.5596	0.9416
0.6317	0.9291
0.6286	0.9543
0.5847	0.9412
0.6177	0.9522
0.498	0.9409
0.6847	0.9402
0.6707	0.938
0.659	0.9346
0.8494	0.9799
0.7192	0.9415
0.6549	0.9417
0.8338	0.9561
0.6616	0.941
0.7939	0.9544
0.7407	0.9377
0.6102	0.9009
0.7035	0.9523
0.6671	0.9257
0.6954	0.9378
0.6924	0.9423
0.7995	0.9541
0.5816	0.9132
0.7229	0.9445
0.6158	0.9624
0.5217	0.9291
0.576	0.9498
0.2918	0.9291
0.572	0.9291
0.6455	0.9291
0.3239	0.8558
0.4786	0.9291
0.5969	0.9562
0.5906	0.9317
0.5366	0.9056
0.5711	0.9267
0.4535	0.8951
0.49	0.9471
0.4562	0.9247
0.4554	0.9209
0.2134	0.7929
0.3568	0.8067
0.4951	0.8067
0.3259	0.7846
0.3875	0.8161
-0.0019	0.2431
-0.0019	0.2818
0.3416	0.8067
0.2501	0.8161
0.0896	0.7929
0.0901	0.7402
0.0181	0.2301
0.4347	0.8555
0.4579	0.8067
0.4219	0.8146
0.3434	0.8161
0.3741	0.8161
0.3202	0.8555
0.3065	0.8067
0.3956	0.8336
0.3956	0.8467
0.3956	0.8179
0.4678	0.8476
0.4678	0.8495
0.5538	0.9434
0.5034	0.9437
0.5295	0.9536
0.7133	0.9769
0.6224	0.9395
0.5203	0.941
0.7123	0.9532
0.5471	0.9441
0.6751	0.9459
0.6272	0.9342
0.5847	0.9424
0.5734	0.9373
0.5555	0.9411
0.5574	0.941
0.6744	0.9505
0.4328	0.9305
0.6036	0.9462
0.3877	0.8336
0.3877	0.8755
0.3877	0.8467
0.4259	0.8476
0.4259	0.8701
0.4259	0.8495
0.702	0.9536
0.4767	0.9072
0.4767	0.8253
0.5929	0.8984
0.6941	0.941
0.8701	0.9532
0.7703	0.9342
0.6318	0.86
0.6605	0.927
0.7117	0.9373
0.7324	0.9411
0.7326	0.941
0.8276	0.9505
0.7585	0.9462
0.9052	0.9832
0.7556	0.9052
0.7556	0.9832
0.7556	0.9111
0.7556	0.9319
0.1664	0.9266
0.1664	0.9311
0.1664	0.9403
0.1664	0.9489
0.1664	0.8874
0.1664	0.9111
0.1664	0.9305
0.8874	0.935
0.8874	0.9489
0.9319	0.9832
0.6473	0.9434
0.61	0.9437
0.6151	0.9536
0.6619	0.9395
0.6233	0.941
0.8004	0.9532
0.7536	0.9459
0.6911	0.9342
0.5856	0.927
0.6514	0.9424
0.6456	0.9373
0.673	0.9411
0.6589	0.941
0.7515	0.9505
0.533	0.9305
0.6741	0.9462
0.4325	0.9434
0.4112	0.9437
0.4518	0.9536
0.5508	0.8785
0.5508	0.9769
0.4984	0.9395
0.4233	0.941
0.6105	0.9532
0.4843	0.9441
0.576	0.9459
0.5161	0.9342
0.4597	0.9424
0.5132	0.9373
0.5086	0.9411
0.4606	0.941
0.5538	0.9505
0.3816	0.9305
0.4612	0.9462
0.6617	0.9434
0.6443	0.9437
0.6339	0.9536
0.8091	0.9769
0.694	0.9395
0.6365	0.941
0.8157	0.9532
0.641	0.9441
0.7713	0.9459
0.7139	0.9342
0.5935	0.927
0.6848	0.9424
0.649	0.9373
0.6701	0.9411
0.6629	0.941
0.7797	0.9505
0.5574	0.9305
0.7071	0.9462
0.7335	0.9434
0.712	0.9437
0.7039	0.9536
0.8755	0.9769
0.6103	0.8984
0.5162	0.8798
0.8701	0.9532
0.7758	0.9342
0.6469	0.927
0.7056	0.9373
0.7347	0.9411
0.7343	0.941
0.8288	0.9505
0.6384	0.9305
0.7609	0.9462
0.5853	0.9434
0.5816	0.9437
0.5869	0.9536
0.6332	0.9395
0.5884	0.941
0.7737	0.9532
0.6044	0.9441
0.6643	0.9342
0.5478	0.927
0.621	0.9424
0.611	0.9373
0.6263	0.9411
0.6353	0.941
0.716	0.9505
0.5015	0.9305
0.6372	0.9462
0.3941	0.8727
0.3941	0.781
0.6283	0.8727
0.5179	0.8254
0.5628	0.8254
0.2878	0.8355
0.6772	0.9334
0.6454	0.9144
0.6523	0.907
0.6247	0.9568
0.582	0.9378
0.5662	0.9189
0.5966	0.939
0.4676	0.9299
0.6345	0.9321
0.6101	0.929
0.6543	0.9283
0.6309	0.9319
0.8204	0.9787
0.7796	0.9568
0.7404	0.9416
0.7281	0.9223
0.801	0.9543
0.7767	0.9378
0.6566	0.9298
0.7515	0.9412
0.7191	0.9189
0.7844	0.9522
0.7584	0.939
0.7158	0.9409
0.6842	0.9299
0.7846	0.9402
0.7694	0.938
0.7635	0.9346
0.7186	0.9102
0.9051	0.9799
0.5007	0.9102
0.5007	0.841
0.7708	0.9417
0.8893	0.9561
0.7643	0.941
0.8575	0.9544
0.8273	0.9377
0.8022	0.9523
0.7482	0.9257
0.7838	0.9378
0.7922	0.9423
0.6916	0.9132
0.471	0.929
0.6547	0.9568
0.7581	0.9498
0.6487	0.9378
0.7693	0.9418
0.6096	0.9189
0.6343	0.939
0.7045	0.9403
0.5299	0.9299
0.368	0.9568
0.3772	0.9378
0.3766	0.939
0.52	0.929
0.6938	0.9568
0.6853	0.9378
0.6719	0.939
0.5797	0.9299
0.6137	0.929
0.7809	0.9568
0.7761	0.9378
0.6577	0.9298
0.7219	0.9189
0.7477	0.939
0.5556	0.9062
0.6753	0.9299
0.4333	0.929
0.605	0.9568
0.5974	0.9378
0.567	0.9189
0.5894	0.939
0.4925	0.9299
0.7685	0.9562
0.7284	0.9317
0.7307	0.9267
0.5324	0.9006
0.6921	0.9471
0.6529	0.9247
0.6716	0.9209
0.5438	0.8987
0.0517	0.2785
-0.0296	0.2904
-0.0296	0.1771
0.5018	0.9052
0.0031	0.2324
0.5276	0.9052
0.2447	0.9144
0.086	0.8403
0.0641	0.6264
0.0821	0.7109
0.3961	0.9787
0.3933	0.9543
0.3831	0.9522
0.2994	0.9409
0.4958	0.9402
0.4857	0.938
0.4971	0.9346
0.6405	0.9799
0.6405	0.9051
0.5447	0.9415
0.4817	0.9417
0.6656	0.9561
0.5183	0.941
0.618	0.9544
0.5614	0.9377
0.5144	0.9523
0.5429	0.9257
0.5469	0.9378
0.5258	0.9423
0.611	0.9541
0.4452	0.9132
0.5314	0.9445
0.3544	0.9498
0.2091	0.8199
0.3445	0.9562
0.3303	0.9317
0.2261	0.9471
0.2348	0.9247
0.3383	0.9144
0.4171	0.9207
0.0642	0.6264
0.3145	0.9321
0.5444	0.9787
0.5174	0.9543
0.5497	0.9207
0.3932	0.939
0.4554	0.9412
0.5031	0.9522
0.3991	0.9409
0.5659	0.9402
0.576	0.938
0.7432	0.9799
0.6239	0.9415
0.5341	0.9417
0.7728	0.9561
0.6013	0.941
0.719	0.9544
0.6477	0.9377
0.5383	0.9009
0.6106	0.9523
0.6181	0.9257
0.6211	0.9378
0.6058	0.9423
0.7043	0.9541
0.5067	0.9132
0.6151	0.9445
0.481	0.9498
0.4588	0.9207
0.3945	0.9403
0.241	0.9207
0.5011	0.9207
0.4928	0.9046
0.582	0.9207
0.4038	0.9207
0.4503	0.9562
0.4265	0.9317
0.3291	0.9006
0.3556	0.9471
0.3542	0.9247
0.2332	0.8987
0.5361	0.9432
0.4927	0.9156
0.4777	0.9175
0.3694	0.8975
0.6349	0.9432
0.6005	0.9156
0.593	0.9175
0.3038	0.89
0.5093	0.9432
0.4698	0.9156
0.4531	0.9175
0.2655	0.9432
0.1826	0.5301
0.1826	0.8998
0.1826	0.4163
0.2337	0.9156
0.3716	0.89
0.5998	0.9432
0.5862	0.9156
0.5241	0.897
0.5708	0.9175
0.449	0.8975
0.6722	0.9432
0.6238	0.9156
0.6326	0.9175
0.5189	0.8975
0.0019	0.2328
0.4879	0.9432
0.4463	0.9156
0.4711	0.8744
0.5451	0.8744
0.2384	0.8498
0.269	0.585
0.1156	0.8668
-0.0453	0.3045
-0.0453	0.2658
0.3035	0.8609
0.4756	0.9255
0.5712	0.9255
0.4493	0.9255
0.2328	0.9255
-0.0049	0.3562
-0.0049	0.2566
-0.0049	0.3497
-0.0049	0.404
0.5377	0.9255
0.6122	0.9255
0.4327	0.9255
0.3193	0.8836
0.5419	0.9294
0.4994	0.9096
0.5065	0.908
-0.0145	0.3132
0.4414	0.8836
0.6394	0.9294
0.6255	0.9096
0.5833	0.8917
0.6164	0.908
0.4961	0.8938
0.4956	0.9294
0.4567	0.9096
0.4298	0.8917
0.2234	0.9294
0.2231	0.9096
0.1958	0.8917
0.1282	0.8938
0.1282	0.3217
0.1282	0.3564
0.5773	0.9294
0.5687	0.9096
0.5698	0.908
0.4401	0.8938
0.4517	0.8836
0.6443	0.9294
0.6131	0.9096
0.579	0.8917
0.6269	0.908
0.5072	0.8938
0.4753	0.9294
0.4336	0.9096
0.3217	0.8938
0.4734	0.9334
0.4533	0.9144
0.1425	0.6108
0.5219	0.9507
0.461	0.9246
0.4816	0.9321
0.5068	0.905
0.6681	0.9787
0.7031	0.9507
0.5872	0.9416
0.6337	0.9112
0.6521	0.9543
0.6843	0.9246
0.5963	0.9412
0.6398	0.91
0.6364	0.9522
0.6744	0.9211
0.5327	0.9409
0.5645	0.9153
0.662	0.9402
0.6479	0.938
0.6352	0.9346
0.8165	0.9799
0.6905	0.9415
0.6375	0.9417
0.8132	0.9561
0.6425	0.941
0.7659	0.9544
0.7084	0.9377
0.5853	0.9009
0.6824	0.9523
0.6461	0.9257
0.6739	0.9378
0.6651	0.9423
0.7707	0.9541
0.5506	0.9132
0.7019	0.9445
0.5597	0.9507
0.5869	0.9498
0.5211	0.9246
0.4911	0.91
0.5291	0.9211
0.4097	0.9153
0.161	0.905
0.2675	0.9246
0.6047	0.9507
0.5867	0.9246
0.5869	0.9211
0.4767	0.9153
0.5186	0.905
0.7073	0.9507
0.641	0.9112
0.6717	0.9246
0.6393	0.91
0.6844	0.9211
0.5781	0.9153
0.5157	0.9507
0.4775	0.9246
0.487	0.9211
0.592	0.9562
0.5698	0.9317
0.5205	0.9056
0.5709	0.9267
0.4461	0.8951
0.4242	0.9006
0.5064	0.9471
0.4889	0.9247
0.4918	0.9209
0.3655	0.8987
-0.0172	0.2076
-0.0172	0.1598
-0.012	0.1413
-0.0042	0.2011
-0.0243	0.2107
0.0011	0.3551
-0.0216	0.2361
0.438	0.898
0.5781	0.898
0.42	0.7759
0.4834	0.7759
0.4445	0.898
0.0023	0.5786
0.2041	0.898
0.4905	0.898
0.5692	0.898
0.403	0.898
0.0467	0.2821
0.0467	0.4281
0.0564	0.2786
0.0747	0.2943
-0.0245	0.1486
0.0851	0.3233
0.0419	0.2139
0.0065	0.1053
-0.0083	0.2422
-0.0083	0.3387
-0.0083	0.284
-0.0083	0.2335
0.1318	0.7432
0.1011	0.5619
0.0662	0.2943
-0.0201	0.182
-0.0201	0.321
-0.0201	0.1758
-0.0201	0.2151
0.0004	0.4044
0.0004	0.4384
0.0004	0.4675
0.0004	0.2811
0.0144	0.2085
0.0144	0.1778
0.0144	0.1693
0.0144	0.1866
0.1541	0.3994
0.1979	0.8419
0.167	0.2943
-0.0216	0.215
-0.0216	0.2034
-0.0216	0.2391
-0.0216	0.1919
0.0241	0.4795
0.0875	0.4038
0.4652	0.8974
0.0812	0.2583
0.5785	0.8974
0.4424	0.8974
0.214	0.8974
0.5176	0.8974
0.5735	0.8974
0.408	0.8974
0.4631	0.9036
0.0798	0.3557
0.562	0.9036
0.45	0.9036
0.0125	0.378
0.0125	0.3522
0.0125	0.424
0.5183	0.9036
0.5844	0.9036
0.0123	0.3025
0.0123	0.274
0.0123	0.2228
0.0123	0.3034
0.4024	0.9036
0.3411	0.9144
0.4835	0.9233
0.1254	0.8403
0.231	0.9137
0.201	0.8888
0.0976	0.6264
0.333	0.9321
0.5356	0.9787
0.5096	0.9543
0.6147	0.9233
0.4616	0.9412
0.5004	0.9522
0.4003	0.9409
0.6296	0.9402
0.5827	0.938
0.5962	0.9346
0.7662	0.9799
0.6349	0.9415
0.5938	0.9417
0.7678	0.9561
0.6029	0.941
0.7353	0.9544
0.6563	0.9377
0.5516	0.9009
0.6343	0.9523
0.6272	0.9257
0.6456	0.9378
0.6321	0.9423
0.7208	0.9541
0.4961	0.9132
0.6393	0.9445
0.5037	0.9498
0.5089	0.9233
0.1549	0.7671
0.012	0.3216
0.5748	0.9233
0.6814	0.948
0.6362	0.9233
0.4685	0.9233
0.4585	0.9562
0.4317	0.9317
0.435	0.9267
0.3847	0.9471
0.3721	0.9247
0.3736	0.9209
0.073	0.259
0.0686	0.4492
0.0686	0.4047
0.2778	0.9144
0.1098	0.7313
0.0748	0.6108
0.1017	0.8403
0.0729	0.6264
0.0826	0.7109
0.4665	0.9787
0.4463	0.9543
0.3992	0.9412
0.4297	0.9522
0.5778	0.9402
0.54	0.938
0.5582	0.9346
0.6013	0.9415
0.5642	0.9417
0.7353	0.9561
0.5771	0.941
0.6898	0.9544
0.617	0.9377
0.527	0.9009
0.5744	0.9523
0.6159	0.9257
0.6273	0.9378
0.5947	0.9423
0.6869	0.9541
0.4745	0.9132
0.5968	0.9445
0.4112	0.9498
-0.0203	0.1311
0.5005	0.9116
0.3664	0.9562
0.3788	0.9317
0.3144	0.9006
0.3301	0.9247

## Sheet: fig1d
meanf_wt_neigh-f_wt	meanf_mut_neigh-f_mut
-0.2506	-0.0405
-0.2054	-0.0078
0.0411	0.4226
-0.2278	-0.0279
0.0534	0.2954
0.0809	0.4182
-0.1106	0.3486
-0.2138	-0.0234
-0.086	-0.012
-0.2098	-0.0279
-0.2129	-0.0118
-0.1088	-0.0013
-0.1435	-0.0261
-0.1779	-0.0236
-0.271	-0.0272
-0.2799	-0.0249
-0.2963	-0.0414
-0.1353	-0.0201
-0.2101	-0.0044
-0.3175	-0.0382
-0.1232	-0.0264
-0.2683	-0.0096
-0.1426	-0.0079
-0.1939	-0.017
-0.2964	-0.0847
-0.2487	-0.0355
-0.2498	-0.0544
-0.2355	-0.0523
-0.262	-0.0347
-0.1297	-0.0287
-0.356	-0.053
-0.2297	-0.0245
-0.1705	-0.0435
-0.1667	-0.0279
-0.1124	0.009
-0.0798	-0.0279
-0.1954	-0.0279
-0.1803	-0.0279
-0.1425	0.1561
-0.2113	-0.0279
-0.2669	-0.0303
-0.2485	-0.0328
-0.1577	-0.0193
-0.2005	-0.042
-0.1903	-0.0417
-0.2358	-0.0531
-0.2136	-0.023
-0.1443	-0.0315
-0.2397	0.0327
-0.1373	0.0228
-0.1883	0.0228
-0.102	0.0837
-0.1172	0.0704
-0.1698	0.0436
-0.1698	0.04
-0.1851	0.0228
-0.097	0.0704
-0.2647	0.0327
-0.2489	0.035
-0.2012	-0.0117
-0.224	0.0136
-0.1903	0.0228
-0.0559	0.109
-0.0958	0.0704
-0.0885	0.0704
-0.2227	0.0136
-0.1585	0.0228
-0.5418	-0.1454
-0.5418	-0.1398
-0.5418	-0.1823
-0.3749	-0.1001
-0.3749	-0.115
-0.3188	-0.024
-0.3003	-0.0192
-0.2566	-0.0224
-0.2391	-0.0231
-0.2106	-0.0064
-0.3569	-0.0389
-0.1986	-0.0293
-0.2371	-0.0065
-0.2377	-0.0164
-0.2082	-0.0205
-0.3225	-0.0454
-0.1241	-0.0428
-0.2475	-0.049
-0.3179	-0.036
-0.2236	-0.0323
-0.3073	-0.0357
-0.2594	-0.0228
-0.5205	-0.1454
-0.5205	-0.1207
-0.5205	-0.1398
-0.4122	-0.1001
-0.4122	-0.0912
-0.4122	-0.115
-0.2558	-0.0224
-0.4548	-0.0949
-0.4548	-0.153
-0.3386	-0.0742
-0.2841	-0.0389
-0.096	-0.0293
-0.1722	-0.0205
-0.3218	-0.1061
-0.2931	-0.0586
-0.257	-0.0428
-0.227	-0.049
-0.2389	-0.036
-0.1507	-0.0323
-0.206	-0.0228
-0.0708	-0.0168
-0.217	-0.0708
-0.217	-0.0168
-0.217	-0.079
-0.217	-0.0509
-0.634	-0.0408
-0.634	-0.0488
-0.634	-0.022
-0.634	-0.0389
-0.634	-0.0927
-0.634	-0.079
-0.634	-0.0465
-0.0927	-0.0475
-0.0927	-0.0389
-0.0509	-0.0168
-0.3177	-0.024
-0.3291	-0.0192
-0.3056	-0.0224
-0.2764	-0.0064
-0.3268	-0.0389
-0.1404	-0.0293
-0.1992	-0.0164
-0.2361	-0.0205
-0.3388	-0.0586
-0.3183	-0.0454
-0.2892	-0.0428
-0.2739	-0.049
-0.3071	-0.036
-0.2053	-0.0323
-0.3816	-0.0357
-0.2503	-0.0228
-0.4365	-0.024
-0.4289	-0.0192
-0.3108	-0.0224
-0.4146	-0.1236
-0.4146	-0.0231
-0.3668	-0.0064
-0.4339	-0.0389
-0.2899	-0.0293
-0.2956	-0.0065
-0.3379	-0.0164
-0.3605	-0.0205
-0.4627	-0.0454
-0.2196	-0.0428
-0.2881	-0.049
-0.4149	-0.036
-0.3277	-0.0323
-0.3302	-0.0357
-0.4088	-0.0228
-0.251	-0.024
-0.3091	-0.0192
-0.3064	-0.0224
-0.1666	-0.0231
-0.229	-0.0064
-0.2772	-0.0389
-0.1268	-0.0293
-0.2859	-0.0065
-0.1887	-0.0164
-0.1933	-0.0205
-0.2818	-0.0586
-0.291	-0.0454
-0.2301	-0.0428
-0.2806	-0.049
-0.2614	-0.036
-0.1643	-0.0323
-0.3555	-0.0357
-0.2071	-0.0228
-0.212	-0.024
-0.249	-0.0192
-0.2511	-0.0224
-0.1207	-0.0231
-0.3083	-0.0742
-0.4024	-0.1164
-0.0912	-0.0293
-0.1603	-0.0205
-0.2898	-0.0586
-0.269	-0.0428
-0.2276	-0.049
-0.2329	-0.036
-0.1305	-0.0323
-0.3092	-0.0357
-0.2	-0.0228
-0.344	-0.024
-0.3085	-0.0192
-0.3175	-0.0224
-0.2899	-0.0064
-0.3766	-0.0389
-0.1725	-0.0293
-0.3325	-0.0065
-0.2654	-0.0205
-0.3058	-0.0586
-0.3325	-0.0454
-0.3031	-0.0428
-0.3017	-0.049
-0.3073	-0.036
-0.2168	-0.0323
-0.3962	-0.0357
-0.3034	-0.0228
-0.4918	-0.1138
-0.4918	-0.1877
-0.3304	-0.1138
-0.4011	-0.1391
-0.3899	-0.1391
-0.523	-0.1647
-0.2184	-0.0405
-0.1722	-0.0078
-0.1485	-0.0213
-0.2445	-0.0363
-0.1653	-0.018
-0.1137	-0.0168
-0.1358	-0.0055
-0.2048	-0.0449
-0.2054	-0.0502
-0.2298	-0.0127
-0.1223	-0.0295
-0.1457	-0.0404
-0.1394	-0.0234
-0.1802	-0.0363
-0.1095	-0.012
-0.1218	-0.0313
-0.1303	-0.0118
-0.1546	-0.018
-0.1124	-0.0045
-0.1119	-0.0013
-0.1443	-0.0168
-0.1168	-0.0261
-0.1428	-0.0055
-0.1619	-0.0236
-0.1935	-0.0449
-0.175	-0.0272
-0.1723	-0.0249
-0.2088	-0.0414
-0.2537	-0.0829
-0.088	-0.0201
-0.4149	-0.0829
-0.4149	-0.1035
-0.2008	-0.0382
-0.0665	-0.0264
-0.17	-0.0096
-0.0949	-0.0079
-0.1084	-0.017
-0.1791	-0.0355
-0.2144	-0.0544
-0.1689	-0.0523
-0.1677	-0.0347
-0.2685	-0.053
-0.1883	-0.0127
-0.25	-0.0363
-0.085	0.009
-0.1944	-0.018
-0.0173	0.0146
-0.177	-0.0168
-0.2156	-0.0055
-0.0586	0.0159
-0.2332	-0.0449
-0.2644	-0.0363
-0.2024	-0.018
-0.084	-0.0055
-0.1808	-0.0127
-0.1691	-0.0363
-0.1692	-0.018
-0.1533	-0.0055
-0.1837	-0.0449
-0.1834	-0.0127
-0.1766	-0.0363
-0.1145	-0.018
-0.141	-0.0045
-0.1296	-0.0168
-0.1386	-0.0055
-0.1864	-0.0539
-0.1755	-0.0449
-0.1257	-0.0127
-0.2671	-0.0363
-0.2175	-0.018
-0.1365	-0.0168
-0.1801	-0.0055
-0.1946	-0.0449
-0.1921	-0.0303
-0.1939	-0.0328
-0.1474	-0.042
-0.1545	-0.0156
-0.2457	-0.0531
-0.2177	-0.023
-0.1239	-0.0315
-0.184	-0.015
-0.0609	0.1456
0.0056	0.2101
0.0056	0.1279
-0.1618	-0.0258
-0.0706	0.1062
-0.1248	-0.0258
-0.0892	-0.0078
-0.0084	0.2954
0.0262	0.4182
0.021	0.3486
-0.2592	-0.0234
-0.1943	-0.0118
-0.1016	-0.0261
-0.0771	-0.0236
-0.3837	-0.0272
-0.3706	-0.0249
-0.3367	-0.0414
-0.3024	-0.0201
-0.3024	-0.088
-0.3014	-0.0044
-0.3745	-0.0382
-0.2104	-0.0264
-0.304	-0.0096
-0.2748	-0.0079
-0.2832	-0.017
-0.3732	-0.0355
-0.2722	-0.0544
-0.3117	-0.0523
-0.3444	-0.0347
-0.2798	-0.0287
-0.3853	-0.053
-0.3051	-0.0245
-0.0502	0.009
-0.0059	0.1701
-0.257	-0.0303
-0.2657	-0.0328
-0.2218	-0.0531
-0.1557	-0.023
-0.1158	-0.0078
-0.1234	-0.021
-0.021	0.4182
-0.1878	-0.0502
-0.2582	-0.0234
-0.1957	-0.0118
-0.1634	-0.021
-0.1318	-0.0278
-0.0735	-0.0013
-0.0966	-0.0261
-0.1152	-0.0236
-0.3693	-0.0272
-0.353	-0.0249
-0.2372	-0.0201
-0.2734	-0.0044
-0.387	-0.0382
-0.1689	-0.0264
-0.3234	-0.0096
-0.2109	-0.0079
-0.2597	-0.017
-0.3325	-0.0847
-0.3208	-0.0355
-0.2971	-0.0544
-0.2901	-0.0523
-0.3322	-0.0347
-0.2232	-0.0287
-0.3961	-0.053
-0.3107	-0.0245
-0.0747	0.009
-0.0969	-0.021
-0.0504	0.0159
-0.0727	-0.021
-0.1853	-0.021
-0.3024	-0.0567
-0.2132	-0.021
-0.1348	-0.021
-0.2786	-0.0303
-0.244	-0.0328
-0.1689	-0.0156
-0.2916	-0.0531
-0.2729	-0.023
-0.1685	-0.015
-0.1998	-0.0432
-0.1383	-0.0258
-0.0575	-0.0013
-0.0934	-0.0057
-0.1451	-0.0432
-0.1483	-0.0258
-0.0609	-0.0013
-0.1893	-0.0192
-0.1894	-0.0432
-0.1349	-0.0258
-0.0721	-0.0013
-0.1336	-0.0432
-0.2152	0.0308
-0.2152	-0.0051
-0.2152	0.0069
-0.1012	-0.0258
-0.1252	-0.0192
-0.1881	-0.0432
-0.1874	-0.0258
-0.0982	-0.0109
-0.1159	-0.0013
-0.1162	-0.0057
-0.1783	-0.0432
-0.1502	-0.0258
-0.1177	-0.0013
-0.101	-0.0057
-0.1265	0.0026
-0.17	-0.0432
-0.1668	-0.0258
-0.0942	0.0139
-0.0748	0.0139
-0.148	0.085
-0.1174	0.1597
-0.2343	0.0488
-0.0294	0.2196
-0.0294	0.1518
-0.1947	0.0952
-0.2356	-0.0263
-0.1979	-0.0263
-0.1593	-0.0263
-0.0925	-0.0263
-0.2876	0.0487
-0.2876	-0.0325
-0.2876	0.051
-0.2876	0.0212
-0.2099	-0.0263
-0.1842	-0.0263
-0.2201	-0.0263
-0.1062	-0.0131
-0.2423	-0.0324
-0.1806	-0.0137
-0.0917	-0.0135
-0.3869	-0.0752
-0.114	-0.0131
-0.2041	-0.0324
-0.2018	-0.0137
-0.087	0.0142
-0.1449	-0.0135
-0.1422	-0.0058
-0.2046	-0.0324
-0.1852	-0.0137
-0.1262	0.0142
-0.1625	-0.0324
-0.1164	-0.0137
-0.1731	0.0142
-0.2793	-0.0058
-0.2793	-0.1403
-0.2793	-0.0815
-0.2072	-0.0324
-0.2106	-0.0137
-0.1038	-0.0135
-0.1075	-0.0058
-0.0942	-0.0131
-0.1958	-0.0324
-0.1618	-0.0137
-0.0668	0.0142
-0.0942	-0.0135
-0.1259	-0.0058
-0.2446	-0.0324
-0.2134	-0.0137
-0.1403	-0.0058
-0.242	-0.0405
-0.2206	-0.0078
-0.0144	0.4226
-0.1181	-0.0269
-0.118	0.0003
-0.137	-0.0502
-0.1118	-0.0138
-0.2295	-0.0234
-0.1945	-0.0269
-0.1256	-0.012
-0.0791	-0.0006
-0.201	-0.0118
-0.1688	0.0003
-0.1512	-0.0013
-0.1077	0.0184
-0.1805	-0.0261
-0.1425	-0.02
-0.1849	-0.0236
-0.1531	-0.0104
-0.268	-0.0272
-0.2709	-0.0249
-0.2994	-0.0414
-0.1611	-0.0201
-0.2213	-0.0044
-0.2879	-0.0382
-0.1111	-0.0264
-0.2615	-0.0096
-0.1622	-0.0079
-0.1832	-0.017
-0.3296	-0.0847
-0.2602	-0.0355
-0.2769	-0.0544
-0.2536	-0.0523
-0.27	-0.0347
-0.1704	-0.0287
-0.3526	-0.053
-0.2238	-0.0245
-0.174	-0.0269
-0.1364	0.009
-0.2022	0.0003
-0.0475	0.0184
-0.1134	-0.02
-0.0962	-0.0104
-0.1112	-0.0138
-0.0797	0.0003
-0.1991	-0.0269
-0.1508	0.0003
-0.091	-0.02
-0.1498	-0.0104
-0.1202	-0.0138
-0.1883	-0.0269
-0.06	-0.0006
-0.1558	0.0003
-0.0688	0.0184
-0.1032	-0.02
-0.1439	-0.0104
-0.219	-0.0269
-0.1889	0.0003
-0.0768	-0.02
-0.256	-0.0303
-0.2302	-0.0328
-0.1627	-0.0193
-0.1813	-0.042
-0.2173	-0.0417
-0.1444	-0.0156
-0.299	-0.0531
-0.2653	-0.023
-0.1794	-0.0315
-0.1861	-0.015
-0.0749	0.1268
-0.0749	0.0867
0.0118	0.1587
-0.0381	0.1592
-0.0168	0.1242
-0.1564	0.1127
-0.0489	0.1187
-0.2586	-0.0093
-0.1891	-0.0093
-0.4375	-0.1314
-0.3952	-0.1314
-0.1982	-0.0093
-0.5076	-0.0215
-0.3713	-0.0093
-0.2098	-0.0093
-0.1906	-0.0093
-0.1851	-0.0093
-0.138	0.0815
-0.138	0.1104
-0.0408	0.166
0.0193	0.1783
0.0066	0.109
-0.0011	0.1698
-0.0164	0.1535
0.0051	0.1024
-0.1672	-0.0165
-0.1672	0.1081
-0.1672	0.1131
-0.1672	0.0527
-0.1382	0.1701
-0.1689	0.1545
-0.0156	0.1783
-0.0916	0.1021
-0.0916	0.1219
-0.0916	0.0614
-0.0916	0.0476
-0.203	0.0363
-0.203	0.098
-0.203	0.1764
-0.203	0.0127
-0.0632	0.0949
-0.0632	0.0752
-0.0632	0.0554
-0.0632	0.0503
-0.1568	0.0676
-0.2156	0.0245
0.0545	0.1783
-0.0454	0.1301
-0.0454	0.0896
-0.0454	0.1171
-0.0454	0.1276
-0.4209	-0.0912
-0.1792	0.0725
-0.243	-0.0118
-0.2453	-0.0728
-0.153	-0.0118
-0.113	-0.0118
-0.1037	-0.0118
-0.1655	-0.0118
-0.123	-0.0118
-0.1566	-0.0118
-0.1731	-0.0259
-0.1862	0.0846
-0.1939	-0.0259
-0.1307	-0.0259
-0.3075	0.0442
-0.3075	-0.0038
-0.3075	0.0303
-0.1979	-0.0259
-0.1248	-0.0259
-0.2198	0.0069
-0.2198	0.0096
-0.2198	-0.0233
-0.2198	0.0011
-0.1418	-0.0259
-0.1493	-0.0078
-0.0673	0.0078
0.0562	0.2954
-0.2155	0.0298
0.0671	0.1509
0.0762	0.4182
-0.1543	-0.0502
-0.23	-0.0234
-0.1842	-0.0118
-0.0791	0.0078
-0.0688	-0.0013
-0.1405	-0.0261
-0.1147	-0.0236
-0.288	-0.0272
-0.3336	-0.0249
-0.3164	-0.0414
-0.2136	-0.0201
-0.2752	-0.0044
-0.3299	-0.0382
-0.1477	-0.0264
-0.3202	-0.0096
-0.1983	-0.0079
-0.2325	-0.017
-0.3123	-0.0847
-0.3049	-0.0355
-0.2693	-0.0544
-0.2661	-0.0523
-0.285	-0.0347
-0.211	-0.0287
-0.3788	-0.053
-0.266	-0.0245
-0.0788	0.009
-0.0736	0.0078
0.063	0.3968
-0.1741	0.0845
-0.0949	0.0078
-0.1257	-0.0318
-0.1146	0.0078
-0.0864	0.0078
-0.2551	-0.0303
-0.2375	-0.0328
-0.1605	-0.042
-0.2889	-0.0531
-0.2068	-0.023
-0.1338	-0.0315
-0.0332	0.104
-0.227	0.1143
-0.227	0.1047
-0.1472	-0.0078
-0.2891	0.2398
0.0438	0.4226
0.0467	0.2954
0.0392	0.4182
-0.1389	0.3486
-0.2107	-0.0234
-0.1859	-0.0118
-0.0519	-0.0013
-0.0818	-0.0261
-0.3536	-0.0272
-0.391	-0.0249
-0.3731	-0.0414
-0.3143	-0.0044
-0.3782	-0.0382
-0.2162	-0.0264
-0.3341	-0.0096
-0.2474	-0.0079
-0.2894	-0.017
-0.3342	-0.0847
-0.3696	-0.0355
-0.2774	-0.0544
-0.2881	-0.0523
-0.3346	-0.0347
-0.244	-0.0287
-0.4146	-0.053
-0.3424	-0.0245
-0.0999	0.009
0.0487	0.1512
-0.1125	-0.0399
-0.2725	-0.0303
-0.1913	-0.0328
-0.1235	-0.0156
-0.1958	-0.023

## Sheet: fig1e
frac_neigh_wt_ben	frac_neigh_mut_ben
0.2632	0.3158
0.2895	0.5
0.7105	0.973
0.0526	0.0811
0.7105	0.8649
0.7632	0.9459
0.2105	0.9211
0.0526	0.0789
0.3158	0.4211
0.1053	0.0811
0.0526	0.3158
0.1842	0.4737
0.1316	0.1053
0.2105	0.3421
0.0789	0.3421
0.2105	0.4211
0.1081	0.2368
0	0.1316
0.3684	0.5263
0.0263	0.2105
0.0526	0.1316
0.3421	0.5789
0.2632	0.5
0.2895	0.4211
0.4474	0.0789
0.1842	0.1053
0.4211	0.1579
0.3158	0.0263
0.1316	0.2105
0.3947	0.1053
0.2432	0.3684
0.1579	0.2895
0.1842	0.0263
0.1081	0.0811
0.2368	0.4737
0.1053	0.0811
0.1316	0.0811
0.1053	0.0811
0.2105	0.7838
0.0789	0.0811
0.0789	0.1842
0.0789	0.1053
0.1579	0.5526
0.1053	0.0789
0.2895	0.4474
0.2368	0.1053
0.2632	0.3158
0.2895	0.3158
0.1579	0.6842
0.3947	0.5676
0.3421	0.5676
0.3514	0.8947
0.4211	0.7368
0	0.6757
0	0.6053
0.3514	0.5676
0.4474	0.7368
0.0263	0.6842
0.0526	0.8684
0.0541	0.6053
0.3158	0.4737
0.3421	0.5676
0.4595	0.8421
0.5135	0.7368
0.5	0.7368
0.3158	0.4737
0.3421	0.5676
0	0
0	0
0	0
0.0526	0.2105
0.0526	0.0526
0.1842	0.3158
0.2895	0.3684
0.3714	0.25
0	0.0263
0.2632	0.5
0.1316	0.1842
0.0526	0.1351
0.3684	0.4474
0.0263	0.3947
0.2432	0.4211
0.0811	0.0526
0.4211	0.1579
0.3158	0.0263
0.1579	0.2105
0.1053	0.1053
0.3947	0.3421
0.2105	0.3158
0	0
0	0
0	0
0.0263	0.2105
0.0263	0.1842
0.0263	0.0526
0.3784	0.25
0.027	0.0811
0.027	0.0263
0.4737	0.2632
0.1053	0.1842
0.2895	0.1351
0.4474	0.4211
0.027	0.0263
0.4324	0.0789
0.2105	0.1579
0.3421	0.0263
0.1579	0.2105
0.0789	0.1053
0.3158	0.3158
0	0.1579
0	0
0	0.1579
0	0
0	0
0	0.0263
0	0.0263
0	0.1053
0	0.0526
0	0
0	0
0	0
0	0
0	0.0526
0	0.1579
0.0789	0.3158
0.2703	0.3684
0.4211	0.25
0.2895	0.5
0.1842	0.1842
0.2432	0.1351
0.1316	0.3947
0.3421	0.4211
0.3947	0.0789
0.0263	0.0526
0.3158	0.1579
0.2105	0.0263
0.0526	0.2105
0.1053	0.1053
0.4474	0.3421
0.3684	0.3158
0.2105	0.3158
0.2895	0.3684
0.3889	0.25
0	0
0	0.0263
0.2368	0.5
0.2703	0.1842
0.0789	0.1351
0.3421	0.4474
0.0526	0.3947
0.1316	0.4211
0.0263	0.0526
0.3947	0.1579
0.3158	0.0263
0.1579	0.2105
0.1053	0.1053
0.4324	0.3421
0.1842	0.3158
0.3684	0.3158
0.0811	0.3684
0.1842	0.25
0.0263	0.0263
0.2632	0.5
0.3158	0.1842
0.1579	0.1351
0.2162	0.4474
0.0526	0.3947
0.4054	0.4211
0.4474	0.0789
0	0.0526
0.4211	0.1579
0.1053	0.0263
0.2368	0.2105
0.1316	0.1053
0.3421	0.3421
0.2973	0.3158
0.3947	0.3158
0.2105	0.3684
0.3158	0.25
0	0.0263
0.4737	0.2632
0.0541	0.1579
0.1842	0.1351
0.4474	0.4211
0.4211	0.0789
0.1053	0.1579
0.1579	0.0263
0.1316	0.2105
0.2895	0.1053
0.3684	0.3421
0.2368	0.3158
0.2632	0.3158
0.4211	0.3684
0.3684	0.25
0.3158	0.5
0.0263	0.1842
0.1053	0.1351
0.1842	0.4474
0.2368	0.4211
0.4474	0.0789
0.0789	0.0526
0.3421	0.1579
0.2895	0.0263
0.1316	0.2105
0.2105	0.1053
0.3947	0.3421
0.1579	0.3158
0.0811	0.1842
0.0811	0.0526
0.0526	0.1842
0.1053	0.0526
0.0789	0.0526
0.1622	0.1111
0.1892	0.3158
0.2632	0.5
0.2632	0.4211
0.0278	0.0789
0.1053	0.3243
0.1351	0.4474
0.1053	0.4211
0.1579	0.0526
0.2895	0.0526
0.2895	0.4474
0.3514	0.3947
0.3514	0.1111
0.0541	0.0789
0.027	0.0789
0.2632	0.4211
0.2632	0.2895
0.0526	0.3158
0.0526	0.3243
0.3947	0.4737
0.2105	0.4737
0.2105	0.4474
0.1053	0.1053
0.1053	0.4211
0.1579	0.3421
0.1579	0.0526
0.2368	0.3421
0.3947	0.4211
0.0811	0.2368
0.0286	0.0811
0	0.1316
0.0263	0.0811
0.0263	0.0526
0.1316	0.2105
0.2632	0.1316
0.4474	0.5789
0.3421	0.5
0.4211	0.4211
0.0263	0.1053
0.1579	0.1579
0.3158	0.0263
0.2105	0.2105
0.1892	0.3684
0.3243	0.4474
0.0263	0.0789
0.2632	0.4737
0.1081	0.3243
0.2368	0.4737
0.1579	0.4474
0.0789	0.4211
0.3158	0.5263
0.1842	0.0526
0.0263	0.0789
0.0526	0.3243
0.1053	0.4211
0.3243	0.4474
0.0263	0.0789
0.0526	0.3243
0.1053	0.4211
0.2162	0.0526
0.3421	0.4474
0.0263	0.0789
0.1053	0.3243
0.3158	0.4737
0.1842	0.4474
0.1316	0.4211
0.4211	0.2105
0.2105	0.0526
0.3158	0.4474
0.0263	0.0789
0.0526	0.3243
0.1579	0.4474
0.1053	0.4211
0.1842	0.0526
0.027	0.1842
0.0789	0.1053
0.1579	0.0789
0.4054	0.4211
0.1081	0.1053
0.1579	0.3158
0.2895	0.3158
0.3421	0.6579
0.1944	0.9211
0.5	0.9211
0.5	0.8947
0.3684	0.2432
0.2432	0.8421
0.3421	0.2432
0.3421	0.5
0.3684	0.8649
0.6579	0.9459
0.6053	0.9211
0.0263	0.0789
0.0789	0.3158
0.1053	0.1053
0.2368	0.3421
0.1053	0.3421
0.2105	0.4211
0.3421	0.2368
0	0.1316
0	0
0.2632	0.5263
0.2368	0.2105
0.1316	0.1316
0.3947	0.5789
0.0263	0.5
0.2895	0.4211
0.0789	0.1053
0.4211	0.1579
0.1842	0.0263
0.1579	0.2105
0.0526	0.1053
0.3784	0.3684
0.3158	0.2895
0.2105	0.4737
0.3158	0.8947
0.0789	0.1842
0.0526	0.1053
0.2105	0.1053
0.2368	0.3158
0.4324	0.5
0.3421	0.1667
0.4865	0.9459
0.2368	0.0526
0.027	0.0789
0.0789	0.3158
0.2895	0.1667
0.1842	0.2368
0.1842	0.4737
0.1579	0.1053
0.2368	0.3421
0.0811	0.3421
0.1622	0.4211
0	0.1316
0.4054	0.5263
0.2703	0.2105
0.027	0.1316
0.2432	0.5789
0.1351	0.5
0.3514	0.4211
0.4444	0.0789
0.1111	0.1053
0.2973	0.1579
0.3243	0.0263
0.0541	0.2105
0.1892	0.1053
0.3889	0.3684
0.2162	0.2895
0.2105	0.4737
0.2973	0.1667
0.2632	0.5263
0.2632	0.1667
0.2632	0.1667
0.0263	0.2632
0.1316	0.1667
0.3158	0.1667
0.1081	0.1842
0.1579	0.1053
0.3333	0.4211
0.1622	0.1053
0.1842	0.3158
0.3684	0.6579
0.1944	0.1316
0.2368	0.2703
0.2895	0.5789
0.2632	0.7368
0.2703	0.1316
0.2368	0.2703
0.2895	0.5789
0.1892	0.5526
0.1316	0.1316
0.2162	0.2703
0.2105	0.5789
0.1053	0.1316
0.0526	0.5
0.0526	0.6316
0.0526	0.3947
0.2368	0.2703
0.3243	0.5526
0.1053	0.1316
0.1053	0.2703
0.2162	0.4737
0.1579	0.5789
0.3243	0.7368
0.1053	0.1316
0.2368	0.2703
0.1842	0.5789
0.3158	0.7368
0.1053	0.5789
0.1842	0.1316
0.1842	0.2703
0.2973	0.6216
0.4211	0.6216
0.1579	0.8684
0.0789	0.6579
0.0263	0.7895
0.4	0.9211
0.4	0.8158
0.1053	0.8158
0.1053	0.1351
0.1579	0.1351
0.1892	0.1351
0.2105	0.1351
0	0.6053
0	0.4211
0	0.6316
0	0.5789
0.1579	0.1351
0.1316	0.1351
0.1316	0.1351
0.4211	0.6053
0.1111	0.3684
0.1842	0.3243
0.1842	0.3684
0	0.3514
0.3684	0.6053
0.1351	0.3684
0.1316	0.3243
0.2632	0.7895
0.1579	0.3684
0.3158	0.6579
0.1053	0.3684
0.1622	0.3243
0.1579	0.7895
0.1842	0.3684
0.2105	0.3243
0.1053	0.7895
0.0263	0.6579
0.0263	0.2368
0.0263	0.3421
0.1316	0.3684
0.0789	0.3243
0.2105	0.3684
0.3514	0.6579
0.3947	0.6053
0.1316	0.3684
0.1842	0.3243
0.2632	0.7895
0.2368	0.3684
0.2895	0.6579
0.1053	0.3684
0.1579	0.3243
0.2368	0.6579
0.2368	0.3158
0.2632	0.5
0.3784	0.973
0.25	0.2632
0.2632	0.5135
0.3421	0.0526
0.3421	0.5
0.0263	0.0789
0.0541	0.2632
0.2368	0.4211
0.2632	0.5526
0.0526	0.3158
0.0789	0.5135
0.1579	0.4737
0.1842	0.7105
0.1053	0.1053
0.1316	0.1316
0.2368	0.3421
0.2368	0.3684
0.1316	0.3421
0.3158	0.4211
0.1111	0.2368
0	0.1316
0.3684	0.5263
0.2368	0.2105
0.2632	0.1316
0.3947	0.5789
0.1579	0.5
0.4474	0.4211
0.3421	0.0789
0.0263	0.1053
0.2895	0.1579
0.1842	0.0263
0.0789	0.2105
0.0526	0.1053
0.4211	0.3684
0.2105	0.2895
0.0789	0.2632
0.2105	0.4737
0.0811	0.5135
0.2368	0.7105
0.1316	0.1316
0.2368	0.3684
0.2105	0.5
0.1316	0.5135
0.0789	0.2632
0.1842	0.5135
0.1842	0.1316
0.1892	0.3684
0.3421	0.5
0.0526	0.2632
0.2632	0.5526
0.0789	0.5135
0.2368	0.7105
0.1316	0.1316
0.1842	0.3684
0.0789	0.2632
0.1053	0.5135
0.1579	0.1316
0.1053	0.1842
0.1316	0.1053
0.2105	0.5526
0.1579	0.0789
0.2632	0.4474
0.3947	0.4211
0.1316	0.1053
0.1579	0.3158
0.2368	0.3158
0.3158	0.6579
0.1613	0.8947
0.1613	0.8421
0.5429	0.8947
0.2903	0.8684
0.4474	0.8158
0.0714	0.6176
0.2368	0.8158
0.1622	0.5405
0.2105	0.5405
0.2632	0.3784
0.2895	0.3784
0.1351	0.5405
0	0.3421
0.0556	0.5405
0.25	0.5405
0.2368	0.5405
0.2105	0.5405
0.1053	0.6316
0.1053	0.6579
0.3158	0.9189
0.5946	0.9189
0.4865	0.9737
0.5526	0.8684
0.4054	0.9189
0.5	0.9737
0.0263	0.5789
0.0263	0.8421
0.0263	0.7632
0.0263	0.7368
0.2105	0.9474
0.0526	0.6579
0.5	0.9189
0.0789	0.9211
0.0789	0.8919
0.0789	0.8158
0.0789	0.7632
0	0.5263
0	0.5676
0	0.7105
0	0.5263
0.2105	0.8421
0.2105	0.8684
0.2105	0.8158
0.2105	0.7895
0.1053	0.7368
0.0526	0.6667
0.7895	0.9189
0.2222	0.9474
0.2222	0.8649
0.2222	0.8919
0.2222	0.9211
0.0526	0.5526
0.0263	0.6757
0.1316	0.4054
0.0526	0.3784
0.2632	0.4054
0.3243	0.4054
0.2632	0.4054
0.2895	0.4054
0.3158	0.4054
0.2368	0.4054
0.2105	0.2432
0.0263	0.6579
0.2105	0.2432
0.2703	0.2432
0	0.6316
0	0.5789
0	0.6053
0.2105	0.2432
0.3158	0.2432
0	0.5526
0	0.6053
0	0.5263
0	0.5789
0.2895	0.2432
0.3947	0.5
0.3158	0.5676
0.8158	0.8649
0.0526	0.7105
0.6053	0.8158
0.9211	0.9459
0.2632	0.0526
0.0526	0.0789
0.1053	0.3158
0.3158	0.5676
0.2105	0.4737
0.1316	0.1053
0.2632	0.3421
0.1579	0.3421
0.2105	0.4211
0.2632	0.2368
0	0.1316
0.3158	0.5263
0.1053	0.2105
0.2368	0.1316
0.1316	0.5789
0.0526	0.5
0.3947	0.4211
0.4474	0.0789
0.0263	0.1053
0.3684	0.1579
0.2895	0.0263
0.1842	0.2105
0.0789	0.1053
0.4211	0.3684
0.3421	0.2895
0.2105	0.4737
0.2432	0.5676
0.5789	0.9189
0.0526	0.6053
0.3421	0.5676
0.2368	0.2368
0.2632	0.5676
0.2632	0.5676
0.1316	0.1842
0.1579	0.1053
0.2105	0.0789
0.1579	0.1053
0.2368	0.3158
0.2368	0.3158
0.1842	0.7895
0.0526	0.7368
0.0526	0.6579
0.3421	0.5
0.027	0.8421
0.7895	0.973
0.75	0.8649
0.7368	0.9459
0.1053	0.9211
0.0278	0.0789
0.0789	0.3158
0.2105	0.4737
0.1316	0.1053
0.1579	0.3421
0.2105	0.4211
0.1892	0.2368
0.2895	0.5263
0.0789	0.2105
0.0263	0.1316
0.3421	0.5789
0.1316	0.5
0.3684	0.4211
0.4474	0.0789
0.0526	0.1053
0.3947	0.1579
0.3158	0.0263
0.2632	0.2105
0.2368	0.1053
0.4324	0.3684
0.1053	0.2895
0.2105	0.4737
0.8919	0.9459
0.3421	0.1351
0.0833	0.1842
0.1579	0.1053
0.3421	0.4211
0.1622	0.3158

## Sheet: fig1g
n_EE=0	n_EE>0
0.831072	0.876514
0.784056	0.870747
0.545771	0.791304
0.492642	0.760542
0.614699	0.829018
0.785081	0.673548
0.679785	0.799383
0.568865	0.826177
0.807924	0.811381
0.739093	0.803065
0.778961	0.723595
0.788191	0.83814
0.758534	0.82821
0.709324	0.855511
0.691665	0.835735
0.875597	0.888554
0.870968	0.755647
0.778849	0.838525
0.389656	0.802249
0.849481	0.782139
0.356618	0.8351
0.804038	0.615862
0.873833	0.951936
0.823793	0.917641
0.727743	0.84345
0.885421	0.835365
0.517614	0.857001
0.818899	0.844751
0.865303	0.879125
0.839763	0.851057
0.794149	0.835236
0.860813	0.821152
0.768174	0.873389
0.778073	0.870927
0.448357	0.854336
0.853956	0.857852
0.864887	0.866476
0.811786	0.836158
0.838329	0.846972
0.874588	0.678926
0.79487	0.856222
0.729388	0.887181
0.737412	0.339018
0.805409	0.855744
0.639408	0.911289
0.848461	0.854544
0.31646	0.905885
0.844883	0.82773
0.897201	0.851488
0.837978	0.838871
0.826989	0.862727
0.849616	0.840115
0.681781	0.841932
0.660211	0.837562
0.731616	0.79941
0.86499	0.858412
0.786163	0.853825
0.827003	0.847723
0.658506	0.454685
0.722138	0.196262
0.758778	0.820124
0.791245	0.842133
0.870176	0.769245
0.868463	0.703107
0.619714	0.920679
0.721766	0.877626
0.764829	0.836536
0.778407	0.863066
0.789208	0.863073
0.829187	0.853334
0.837308	0.842372
0.880019	0.9211
0.825074	0.820165
0.906066	0.816721
0.841864	0.542676
0.828462	0.835211
0.786977	0.838494
0.823704	0.800957
0.726914	0.828404
0.581055	0.754636
0.382232	0.912793
0.715667	0.865022
0.591926	0.554613
0.791111	0.839654
0.841495	0.838792
0.805249	0.838571
0.823802	0.861617
0.833271	0.795546
0.466919	0.858437
0.859357	0.840032
0.789265	0.830694
0.851039	0.693717
0.587607	0.826208
0.751992	0.882108
0.763362	0.825817
0.855338	0.919211
0.694549	0.856634
0.84417	0.807622
0.855482	0.787585
0.834437	0.810957
0.824059	0.877801
0.195792	0.636217
0.658918	0.879612
0.685106	0.804938
0.843626	0.906325
0.868776	0.858663
0.862506	0.838876
0.841317	0.847022
0.856952	0.851312
0.73968	0.851713
0.795416	0.821343
0.842172	0.516866
0.62726	0.80811
0.823185	0.834158
0.824645	0.857485
0.861716	0.831575
0.788433	0.857852
0.822028	0.792955
0.894926	0.849874
0.284346	0.824439
0.848587	0.252285
0.891561	0.864856
0.842837	0.448445
0.861904	0.791216
0.715121	0.824651
0.837049	0.387426
0.820032	0.854151
0.765092	0.812023
0.882396	0.5879
0.806023	0.623738
0.548265	0.594483
0.689949	0.865738
0.610125	0.817716
0.859053	0.878439
0.733295	0.792903
0.826539	0.786738
0.682672	0.854672
0.875212	0.860203
0.839006	0.878886
0.828935	0.861852
0.698395	0.886663
0.786206	0.834165
0.797861	0.951928
0.918313	0.878811
0.861775	0.850421
0.73601	0.779218
0.895704	0.839663
0.850712	0.84081
0.817097	0.854058
0.590525	0.837267
0.525057	0.862679
0.711171	0.885909
0.77694	0.810302
0.869611	0.857296
0.280411	0.693122
0.622819	0.824458
0.855032	0.919857
0.786694	0.821937
0.757246	0.855048
0.831599	0.849393
0.776837	0.739385
0.547268	0.882817
0.554694	0.830672
0.845094	0.9083
0.917777	0.817895
0.851416	0.874173
0.811824	0.572296
0.760611	0.844154
0.798538	0.82257
0.801913	0.849508
0.606731	0.830023
0.795806	0.940514
0.858227	0.84834
0.841357	0.782076
0.636373	0.840724
0.839774	0.889229
0.822919	0.885034
0.666042	0.81722
0.853334	0.867061
0.877712	0.854841
0.751028	0.806139
0.839091	0.777661
0.787565	0.870736
0.775795	0.87869
0.730863	0.882981
0.766746	0.855744
0.814971	0.876272
0.773006	0.795497
0.835922	0.942481
0.822924	0.89256
0.79925	0.842554
0.71017	0.854051
0.816429	0.843757
0.823535	0.859732
0.886485	0.825587
0.82932	0.857993
0.715325	0.824856
0.788202	0.875115
0.905193	0.850848
0.855669	0.859837
0.498	0.444105
0.504151	0.715398
0.585677	0.827541
0.413198	0.847676
0.775628	0.886331
0.831441	0.739348
0.890934	0.826539
0.69412	0.824139
0.845346	0.8481
0.849422	0.8403
0.856036	0.794828
0.792293	0.904037
0.779476	0.774296
0.824239	0.868597
0.878542	0.361339
0.841414	0.916715
0.853344	0.838648
0.638633	0.813368
0.807361	0.783416
0.830487	0.868415
0.833058	0.925201
0.836491	0.909734
0.813347	0.845697
0.855429	0.824302
0.786714	0.874984
0.798075	0.188581
0.803027	0.844042
0.538016	0.508558
0.785122	0.827237
0.457203	0.756482
0.648528	0.821522
0.769031	0.809568
0.697042	0.857602
0.844767	0.884123
0.503575	0.848739
0.691143	0.855373
0.762472	0.631904
0.71911	0.771563
0.604052	0.953577
0.751673	0.71407
0.795664	0.876729
0.818566	0.828358
0.781132	0.840781
0.811294	0.784762
0.852531	0.845642
0.714839	0.781894
0.845266	0.842542
0.848665	0.835855
0.668582	0.839998
0.817684	0.843474
0.672275	0.810193
0.800765	0.87468
0.894109	0.774974
0.685385	0.782719
0.64429	0.830899
0.852046	0.861416
0.783062	0.692525
0.811846	0.877789
0.662869	0.888469
0.738095	0.804236
0.821271	0.804215
0.902706	0.880744
0.86093	0.691091
0.851851	0.824695
0.840653	0.828935
0.764439	0.854014
0.544262	0.885909
0.770936	0.851845
0.790256	0.866164
0.586452	0.567814
0.621342	0.807782
0.62814	0.861476
0.779327	0.808105
0.818438	0.815815
0.830539	0.817919
0.559913	0.776194
0.826254	0.487407
0.49659	0.82182
0.756767	0.846967
0.727258	0.886628
0.814374	0.836424
0.857814	0.667622
0.686635	0.836957
0.827944	0.79489
0.837679	0.830056
0.701795	0.737621
0.68781	0.771518
0.665361	0.622453
0.857275	0.868776
0.757026	0.602818
0.792329	0.622642
0.770437	0.871304
0.319255	0.848306
0.8526	0.797304
0.791533	0.816416
0.341555	0.86062
0.824377	0.858702
0.84523	0.861471
0.795234	0.774502
0.854544	0.832262
0.594026	0.844893
0.826925	0.847067
0.393336	0.829693
0.856379	0.748666
0.824678	0.884664
0.845905	0.803081
0.301747	0.326463
0.748415	0.81953
0.810148	0.84483
0.520384	0.885845
0.867095	0.933416
0.285713	0.814902
0.665671	0.824588
0.310763	0.82093
0.796373	0.839489
0.820411	0.863793
0.849549	0.854696
0.743158	0.86801
0.576907	0.837267
0.856634	0.833873
0.837205	0.761514
0.784032	0.873469
0.715229	0.847014
0.728272	0.603338
0.869107	0.870294
0.812797	0.838589
0.846476	0.87501
0.416067	0.813887
0.788044	0.858688
0.712287	0.743149
0.84854	0.895767
0.571477	0.874562
0.81335	0.872298
0.771313	0.801739
0.816522	0.77606
0.419611	0.839152
0.884211	0.848991
0.633199	0.851823
0.852414	0.844196
0.826459	0.544943
0.322044	0.921738
0.760589	0.812553
0.573858	0.82944
0.941108	0.807455
0.421738	0.83255
0.76147	0.848239
0.816791	0.865444
0.69938	0.865532
0.354906	0.76995
0.874775	0.845494
0.554219	0.842495
0.684196	0.804449
0.626258	0.825073
0.836093	0.846312
0.832155	0.854578
0.755662	0.811267
0.847939	0.931385
0.647658	0.895825
0.84536	0.83723
0.809592	0.890274
0.784113	0.805174
0.807782	0.765108
0.848056	0.879915
0.851953	0.91533
0.804169	0.801831
0.787639	0.780716
0.878838	0.858648
0.812562	0.933416
0.675072	0.820917
0.637198	0.635735
0.837199	0.832727
0.77653	0.819788
0.876226	0.737645
0.805345	0.81507
0.862252	0.855373
0.80293	0.836407
0.867354	0.866831
0.796483	0.817388
0.829894	0.846965
0.825979	0.856094
0.451829	0.917305
0.578082	0.564
0.72781	0.842061
0.681141	0.827823
0.58821	0.856818
0.596654	0.873832
0.85947	0.561093
0.858937	0.848478
0.836642	0.881721
0.807917	0.820509
0.870387	0.830902
0.831492	0.832155
0.918186	0.87997
0.821428	0.806841
0.772679	0.886461
0.77483	0.839371
0.730278	0.672398
0.779386	0.845643
0.694728	0.879615
0.788129	0.849319
0.857704	0.870049
0.702375	0.66857
0.874299	0.714179
0.79282	0.773933
0.643361	0.460538
0.749129	0.860413
0.787866	0.842739
0.897679	0.872397
0.709804	0.8735
0.610634	0.953294
0.435763	0.789803
0.853714	0.82611
0.511095	0.78786
0.747243	0.868086
0.940922	0.803355
0.880996	0.898503
0.547094	0.79798
0.900707	0.846856
0.588515	0.757121
0.775895	0.834504
0.935329	0.874856
0.714177	0.895635
0.814715	0.861299
0.805753	0.849137
0.620611	0.833321
0.522285	0.715282
0.686591	0.54654
0.823135	0.866199
0.386802	0.841746
0.715787	0.765782
0.879296	0.85788
0.813903	0.819523
0.849538	0.792477
0.726611	0.834185
0.822633	0.850174
0.279903	0.693446
0.837389	0.818241
0.871522	0.655848
0.724	0.849016
0.787814	0.851932
0.821079	0.73077
0.82293	0.816178
0.848019	0.842586
0.739651	0.850724
0.503141	0.854606
0.852822	0.831391
0.544397	0.834935
0.583681	0.82257
0.785377	0.840145
0.877874	0.878135
0.596049	0.800719
0.559708	0.844461
0.809669	0.901871
0.882894	0.826208
0.811889	0.854966
0.611215	0.912188
0.849617	0.801987
0.678675	0.871828
0.827603	0.931012
0.711545	0.830672
0.873381	0.930665
0.815902	0.724916
0.744973	0.815296
0.804288	0.859105
0.713143	0.91831
0.783914	0.528019
0.83015	0.615675
0.813437	0.826891
0.857736	0.838539
0.824083	0.809906
0.706946	0.66264
0.822104	0.792693
0.661818	0.835396
0.686951	0.85508
0.830479	0.827862
0.778682	0.834692
0.628773	0.826871
0.788878	0.454605
0.808899	0.5821
0.414323	0.871828
0.649746	0.54609
0.844327	0.803761
0.824269	0.801158
0.835846	0.87884
0.765562	0.812045
0.941718	0.841472
0.631218	0.82557
0.755339	0.828032
0.835693	0.822978
0.812803	0.847049
0.828334	0.864343
0.809302	0.836798
0.850878	0.889554
0.800812	0.830665
0.64946	0.797371
0.744268	0.877624
0.573526	0.591253
0.816951	0.904817
0.712782	0.860485
0.816209	0.892132
0.880896	0.91225
0.877874	0.850025
0.849452	0.732558
0.686368	0.89442
0.812039	0.842462
0.82961	0.814894
0.723469	0.834033
0.828059	0.50909
0.840307	0.834093
0.688293	0.806476
0.829294	0.79297
0.607498	0.827244
0.853126	0.82874
0.710854	0.880129
0.947503	0.86499
0.54523	0.817693
0.796423	0.814219
0.735525	0.863068
0.59427	0.838648
0.844308	0.75997
0.832262	0.81209
0.727498	0.757468
0.648767	0.846185
0.636166	0.846365
0.871546	0.822596
0.871578	0.881879
0.92643	0.819483
0.722174	0.79426
0.851717	0.825265
0.845843	0.849628
0.791247	0.823998
0.843033	0.84799
0.71534	0.864951
0.466284	0.833106
0.74088	0.84118
0.627188	0.843661
0.796415	0.826272
0.707748	0.817501
0.829952	0.807999
0.852833	0.821328
0.792564	0.818317
0.810142	0.830761
0.875087	0.852098
0.659002	0.84825
0.69045	0.827979
0.772764	0.826319
0.807808	0.817564
0.836237	0.832079
0.445272	0.828972
0.813414	0.846274
0.770824	0.894859
0.828935	0.844372
0.498649	0.867557
0.812961	0.806921
0.922406	0.829156
0.81114	0.942689
0.815771	0.818096
0.823043	0.494593
0.860217	0.77045
0.74696	0.871425
0.660618	0.862727
0.679339	0.776606
0.705542	0.891673
0.788341	0.865889
0.824359	0.76157
0.760362	0.816611
0.331236	0.814505
0.632976	0.886258
0.788744	0.863742
0.771093	0.831014
0.740031	0.787046
0.822287	0.615337
0.688711	0.86177
0.807911	0.569652
0.798357	0.904944
0.31646	0.792846
0.721978	0.828114
0.39187	0.600718
0.890901	0.933416
0.271405	0.866912
0.839638	0.89134
0.662879	0.828512
0.870185	0.826292
0.924851	0.857899
0.477863	0.858956
0.761567	0.843335
0.596842	0.842165
0.765013	0.873575
0.806143	0.854389
0.913532	0.829972
0.756223	0.790845
0.816837	0.784378
0.498559	0.890934
0.834982	0.886815
0.828072	0.921953
0.700097	0.838409
0.689896	0.812056
0.744453	0.838838
0.683336	0.604777
0.737813	0.785807
0.311382	0.749992
0.690172	0.817132
0.78317	0.691713
0.82714	0.844319
0.765615	0.850515
0.870682	0.850789
0.868646	0.840798
0.780796	0.84671
0.823798	0.761253
0.805625	0.844238
0.77686	0.789161
0.664454	0.880734
0.796395	0.854672
0.635981	0.844247
0.781202	0.844216
0.741346	0.690439
0.827936	0.882478
0.852618	0.819101
0.716967	0.952168
0.436749	0.797991
0.947683	0.829943
0.413178	0.884542
0.838709	0.827092
0.834362	0.811201
0.846883	0.844042
0.819016	1.00003
0.508624	0.841273
0.730784	0.783394
0.690297	0.947138
0.821364	0.81087
0.798517	0.856944
0.831915	0.645394
0.822975	0.823584
0.880635	0.835804
0.918038	0.817145
0.773228	0.840605
0.793501	0.831819
0.66744	0.723271
0.605625	0.837962
0.807046	0.591261
0.688314	0.439776
0.451935	0.841748
0.817988	0.85091
0.382579	0.819413
0.694868	0.837013
0.762876	0.879951
0.829552	0.85296
0.786747	0.830741
0.691249	0.536413
0.854985	0.521045
0.592325	0.845802
0.934486	0.426363
0.76703	0.86071
0.811626	0.670309
0.806162	0.872387
0.815555	0.832524
0.47655	0.860997
0.538644	0.926135
0.827499	0.79019
0.831671	0.82136
0.948646	0.808388
0.636174	0.810303
0.844564	0.81299
0.728593	0.878318
0.793894	0.945499
0.880767	0.808902
0.686176	0.899114
0.875243	0.838355
0.826602	0.861617
0.851101	0.632696
0.684848	0.895271
0.83595	0.834848
0.824758	0.880132
0.766005	0.380246
0.819765	0.85452
0.829576	0.835298
0.722762	0.686548
0.871993	0.851594
0.787494	0.832722
0.687829	0.605204
0.848994	0.86862
0.885343	0.855346
0.901707	0.870682
0.82053	0.798714
0.566225	0.848793
0.822311	0.807597
0.854322	0.845843
0.833177	0.869161
0.834988	0.848547
0.809478	0.806005
0.713473	0.865975
0.867217	0.825399
0.631428	0.880744
0.838148	0.875412
0.546531	0.792903
0.438651	0.827378
0.820339	0.948656
0.572314	0.848035
0.848239	0.714476
0.841765	0.916563
0.799575	0.829953
0.860147	0.836214
0.762694	0.800736
0.670325	0.840889
0.851243	0.733304
0.870306	0.843545
0.779792	0.783616
0.861237	0.877752
0.739367	0.824458
0.853579	0.838103
0.851072	0.924886
0.877874	0.866547
0.824437	0.752397
0.84081	0.818214
0.640401	0.777331
0.368794	0.828806
0.760237	0.823998
0.774221	0.841292
0.744245	0.895766
0.814566	0.866031
0.852078	0.839565
0.720094	0.930368
0.832475	0.805847
0.930433	0.835732
0.733191	0.785852
0.752928	0.831799
0.777619	0.851544
0.827091	0.883686
0.886108	0.844101
0.64195	0.804921
0.7496	0.706617
0.875476	0.823553
0.841456	0.861047
0.804631	0.837473
0.762648	0.845117
0.852098	0.91127
0.533596	0.836435
0.827846	0.63088
0.609552	0.757655
0.855671	0.852695
0.369038	0.808454
0.839421	0.815156
0.796374	0.848793
0.793343	0.656797
0.788715	0.798694
0.820411	0.866185
0.646115	0.29042
0.715719	0.89548
0.824994	0.786952
0.671662	0.385315
0.686976	0.393228
0.442282	0.947683
0.843316	0.798204
0.774224	0.858625
0.80266	0.836466
0.463512	0.896141
0.746021	0.842495
0.546228	0.866912
0.74508	0.778742
0.856969	0.863562
0.848825	0.836358
0.835775	0.883759
0.569368	0.869404
0.901177	0.851927
0.793231	0.881594
0.528671	0.89987
0.349755	0.863727
0.828556	0.895218
0.825522	0.802221
0.792814	0.873018
0.74455	0.933416
0.772629	0.807259
0.802225	0.845261
0.852682	0.847231
0.767905	0.775958
0.835392	0.762195
0.833122	0.800251
0.521132	0.859588
0.821984	0.84491
0.33795	0.794074
0.573843	0.857289
0.745746	0.85628
0.828807	0.845568
0.759803	0.873635
0.787139	0.825548
0.863333	0.594999
0.705875	0.816098
0.350159	0.902635
0.781469	0.848011
0.765343	0.713087
0.824782	0.831731
0.53023	0.866659
0.761374	0.81964
0.576735	0.839775
0.85917	0.79606
0.895088	0.903038
0.734284	0.829347
0.85229	0.678553
0.77364	0.799912
0.821926	0.787442
0.813533	0.864461
0.82302	0.842508
0.844385	0.828203
0.697751	0.819716
0.858773	0.863739
0.846927	0.60742
0.847536	0.572481
0.810257	0.816579
0.809175	0.832468
0.260753	0.830463
0.349755	0.845829
0.826989	0.846143
0.297686	0.804148
0.815677	0.90821
0.830975	0.812838
0.793313	0.843762
0.879852	0.808045
0.634009	0.809867
0.728505	0.844863
0.811134	0.850673
0.831538	0.628321
0.338621	0.8268
0.728679	0.396731
0.828036	0.83137
0.643569	0.857562
0.769449	0.938345
0.81936	0.936505
0.786967	0.825911
0.649018	0.780544
0.710733	0.884984
0.595771	0.864932
0.770367	0.900155
0.881076	0.834467
0.794324	0.862442
0.88798	0.848121
0.834735	0.85494
0.565599	0.828829
0.820842	0.859106
0.597049	0.797572
0.796897	0.839933
0.498468	0.802913
0.912981	0.830815
0.845504	0.840902
0.836606	0.813368
0.650907	0.826177
0.778699	0.842451
0.498087	0.855048
0.83449	0.836407
0.810949	0.86687
0.80753	0.829158
0.827833	0.868431
0.839338	0.605227
0.799415	0.875388
0.821821	0.872201
0.847206	0.819994
0.871578	0.853362
0.856658	0.832208
0.481303	0.751322
0.749207	0.711866
0.838599	0.809179
0.593962	0.822065
0.762135	0.833642
0.819193	0.824106
0.834375	0.836092
0.33155	0.861014
0.502757	0.82557
0.843531	0.898902
0.54952	0.609267
0.603635	0.749236
0.306063	0.825053
0.821155	0.828307
0.686824	0.724938
0.453457	0.839658
0.660003	0.850023
0.378059	0.833985
0.492191	0.879869
0.830875	0.883079
0.468812	0.421633
0.648892	0.869639
0.860321	0.96022
0.807643	0.871946
0.802097	0.568585
0.623619	0.470519
0.839033	0.595569
0.671927	0.851201
0.867501	0.48023
0.46395	0.845537
0.802977	0.870168
0.383751	0.849453
0.819163	0.77438
0.810737	0.837022
0.835432	0.350611
0.757267	0.840393
0.839947	0.866205
0.45725	0.837479
0.767935	0.725658
0.820308	0.842364
0.698643	0.834685
0.855246	0.837404
0.675615	0.813446
0.876349	0.824794
0.75778	0.748323
0.332846	0.855048
0.851034	0.825928
0.841422	0.852751
0.717792	0.821224
0.800512	0.814719
0.898341	0.834791
0.656155	0.542338
0.736967	0.8557
0.803211	0.808506
0.71263	0.82741
0.854071	0.841978
0.858821	0.881723
0.809047	0.81882
0.831865	0.817864
0.695879	0.846853
0.361843	0.844607
0.698031	0.88705
0.818139	0.921281
0.811869	0.85847
0.679966	0.865818
0.858237	0.841746
0.6115	0.703356
0.885526	0.834353
0.840139	0.845069
0.427765	0.841879
0.819319	0.840781
0.84967	0.883133
0.811591	0.850145
0.550075	0.821224
0.844489	0.840519
0.667757	0.843645
0.879345	0.858751
0.923451	0.823276
0.905123	0.872796
0.760807	0.864157
0.66914	0.846719
0.849834	0.950252
0.861285	0.794613
0.589561	0.81291
0.782965	0.82257
0.768343	0.859876
0.781028	0.865538
0.869494	0.811857
0.859718	0.927574
0.785171	0.856946
0.808387	0.895883
0.879318	0.812026
0.842901	0.825332
0.55069	0.827492
0.888835	0.842986
0.754018	0.926031
0.703254	0.832795
0.769576	0.743316
0.705592	0.874165
0.765659	0.827554
0.68128	0.879417
0.845176	0.813438
0.840514	0.76002
0.79417	0.869896
0.836341	0.804701
0.674066	0.722892
0.82519	0.831537
0.799326	0.829519
0.872917	0.831957
0.597638	0.692887
0.817426	0.770862
0.510215	0.478148
0.884645	0.894697
0.758586	0.840851
0.861047	0.823692
0.797458	0.849716
0.906138	0.820113
0.771202	0.852281
0.906066	0.853081
0.868463	0.849877
0.80933	0.877258
0.698786	0.813831
0.746916	0.811116
0.859104	0.815454
0.718128	0.806467
0.834033	0.923467
0.619629	0.761326
0.834232	0.821572
0.509244	0.862389
0.662432	0.821705
0.817083	0.813644
0.661269	0.682483
0.814862	0.864144
0.847492	0.807984
0.853007	0.834278
0.664997	0.833386
0.644711	0.713944
0.915104	0.954742
0.805227	0.842715
0.745608	0.481163
0.74545	0.846258
0.790926	0.492635
0.791759	0.816212
0.823747	0.834671
0.842471	0.852564
0.820483	0.858207
0.842444	0.861783
0.836322	0.356624
0.662063	0.838913
0.855045	0.871991
0.736691	0.901871
0.798861	0.881545
0.364809	0.844489
0.858963	0.821925
0.691678	0.792917
0.835913	0.732783
0.758831	0.814694
0.823325	0.845354
0.809557	0.471545
0.84819	0.809185
0.869271	0.829865
0.850935	0.887968
0.828855	0.857275
0.727336	0.876225
0.784041	0.790064
0.714039	0.834111
0.889881	0.873817
0.851134	0.901871
0.653236	0.826141
0.50052	0.82019
0.54478	0.884831
0.80837	0.854696
0.679169	0.864156
0.68466	0.659581
0.861619	0.854279
0.813915	0.883988
0.341588	0.819885
0.876689	0.403892
0.361451	0.829465
0.660314	0.877874
0.772845	0.886393
0.806065	0.833299
0.858089	0.846401
0.536497	0.846727
0.790601	0.840724
0.732859	0.865232
0.826913	0.868948
0.692011	0.818709
0.843875	0.788615
0.828769	0.384139
0.807304	0.672379
0.700966	0.79118
0.667013	0.857562
0.85439	0.703292
0.531962	0.779188
0.8154	0.773916
0.791824	0.85061
0.848744	0.898369
0.845635	0.837665
0.717939	0.801121
0.658959	0.836711
0.692253	0.876102
0.817666	0.817755
0.707149	0.823732
0.841005	0.878187
0.534432	0.899744
0.606893	0.862447
0.369268	0.834902
0.641764	0.816361
0.828305	0.820775
0.626423	0.845973
0.725	0.828323
0.653058	0.841031
0.78726	0.858811
0.675351	0.841717
0.851887	0.808492
0.461053	0.851859
0.795773	0.895856
0.833838	0.824479
0.657896	0.851601
0.650514	0.784844
0.832009	0.931669
0.803333	0.778443
0.553661	0.819167
0.821798	0.849834
0.861089	0.877605
0.852622	0.829379
0.807446	0.858389
0.771256	0.719063
0.797734	0.782343
0.853312	0.821099
0.819309	0.850517
0.523591	0.811833
0.802926	0.826185
0.798775	0.866616
0.830723	0.840954
0.903575	0.768892
0.723489	0.860734
0.831674	0.431781
0.775896	0.815863
0.6419	0.882648
0.392649	0.843516
0.863003	0.64519
0.69684	0.836709
0.815367	0.813588
0.84426	0.819896
0.895704	0.857602
0.77783	0.901521
0.879416	0.820531
0.740085	0.830559
0.803372	0.844951
0.843397	0.905663
0.877603	0.829588
0.713663	0.608485
0.61427	0.821288
0.723803	0.711929
0.631929	0.887562
0.786429	0.824133
0.903792	0.883215
0.811786	0.849445
0.869984	0.819195
0.679088	0.888939
0.762239	0.824516
0.799074	0.807164
0.835644	0.843567
0.707622	0.854619
0.806708	0.839775
0.496511	0.847675
0.648043	0.905663
0.849774	0.8508
0.831214	0.838125
0.669258	0.78977
0.868284	0.800806
0.543438	0.309689
0.827827	0.888306
0.555265	0.680107
0.778642	0.83128
0.85069	0.858625
0.767324	0.854715
0.671415	0.456056
0.842293	0.902058
0.595116	0.890707
0.798984	0.615826
0.714245	0.857897
0.798627	0.837771
0.822469	0.823916
0.682375	0.779038
0.735969	0.816789
0.802961	0.814062
0.723386	0.845158
0.5122	0.875808
0.804571	0.745451
0.821251	0.86082
0.910356	0.861416
0.860807	0.828174
0.792443	0.868898
0.279003	0.851594
0.881483	0.902453
0.70925	0.477545
0.788494	0.589173
0.799085	0.85703
0.434006	0.863642
0.865012	0.85135
0.697264	0.825392
0.80148	0.883215
0.753929	0.828652
0.541754	0.691161
0.839469	0.862065
0.858442	0.796253
0.874919	0.80541
0.793778	0.874135
0.824408	0.859739
0.775377	0.726481
0.824539	0.77431
0.434021	0.791984
0.281571	0.860922
0.765781	0.773449
0.853088	0.802698
0.584495	0.836092
0.817919	0.845597
0.411289	0.864546
0.79471	0.810899
0.794906	0.820306
0.864638	0.858625
0.687959	0.821449
0.864181	0.815745
0.791103	0.841751
0.817772	0.850489
0.393973	0.877493
0.813071	0.668205
0.780708	0.803909
0.714625	0.829024
0.838387	0.844461
0.792414	0.824333
0.693761	0.803482
0.82753	0.803661
0.83817	0.836468
0.735871	0.865567
0.315347	0.498812
0.85949	0.908418
0.635198	0.855373
0.6362	0.874175
0.881067	0.876142
0.816378	0.959778
0.939403	0.888798
0.805467	0.855726
0.64689	0.638489
0.564156	0.848258
0.779618	0.850404
0.833033	0.844288
0.554541	0.849709
0.727788	0.809931
0.863586	0.884831
0.780031	0.834623
0.866898	0.827519
0.789707	0.89626
0.708758	0.795495
0.780972	0.839547
0.827992	0.862293
0.789678	0.818731
0.797732	0.892443
0.721293	0.861698
0.846248	0.478871
0.76278	0.804461
0.514417	0.853328
0.840653	0.813446
0.788192	0.834122
0.755292	0.845286
0.820339	0.859516
0.814846	0.825141
0.920397	0.816805
0.787433	0.855559
0.488356	0.673661
0.629208	0.843366
0.74645	0.775583
0.525973	0.797542
0.858189	0.829062
0.827318	0.858996
0.808629	0.704841
0.745206	0.876729
0.809523	0.764665
0.795308	0.90811
0.52783	0.839115
0.851594	0.705712
0.861851	0.836868
0.888395	0.81603
0.871599	0.840452
0.571959	0.801369
0.829906	0.866779
0.726096	0.793279
0.618998	0.835612
0.821497	0.805145
0.827237	0.629444
0.881196	0.438753
0.866898	0.844238
0.811071	0.845188
0.677671	0.794645
0.645815	0.820454
0.851344	0.852622
0.670145	0.913281
0.817988	0.895466
0.714673	0.786316
0.838386	0.715422
0.862622	0.835343
0.815927	0.797811
0.789427	0.851843
0.611803	0.845022
0.84829	0.820657
0.610904	0.712603
0.754557	0.490006
0.700061	0.847728
0.514872	0.799374
0.805509	0.72346
0.654532	0.784419
0.695097	0.852711
0.79009	0.851109
0.856616	0.835069
0.86705	0.905992
0.786523	0.909038
0.752591	0.831211
0.821095	0.876729
0.813455	0.831538
0.692448	0.554227
0.807946	0.811111
0.869743	0.83369
0.562665	0.837627
0.61967	0.807876
0.823632	0.843684
0.736214	0.809054
0.603254	0.873381
0.814563	0.918641
0.869926	0.900928
0.876329	0.838929
0.844713	0.790985
0.925539	0.800543
0.835472	0.868431
0.506031	0.900162
0.977136	0.813368
0.880548	0.851226
0.863136	0.904803
0.801012	0.826355
0.636807	0.901755
0.792169	0.892109
0.82575	0.833386
0.723134	0.840308
0.850809	0.843909
0.645462	0.65929
0.804028	0.708125
0.596154	0.868858
0.72154	0.841658
0.676281	0.742465
0.822929	0.843006
0.782436	0.833469
0.756432	0.807985
0.744317	0.842222
0.42991	0.793657
0.861142	0.852622
0.735006	0.809575
0.715229	0.85296
0.692816	0.816311
0.758372	0.809454
0.432159	0.805687
0.814943	0.623738
0.808024	0.852956
0.724132	0.684686
0.858625	0.715522
0.840708	0.720521
0.712463	0.852238
0.616308	0.469962
0.831107	0.863236
0.83293	0.84033
0.807828	0.854411
0.453977	0.855201
0.840493	0.764203
0.849078	0.771827
0.825076	0.854967
0.827534	0.915497
0.565783	0.87023
0.730487	0.856592
0.847815	0.750209
0.825653	0.771083
0.459912	0.843392
0.702352	0.706433
0.74145	0.79426
0.703876	0.802557
0.548982	0.813221
0.776527	0.839473
0.857275	0.890513
0.590054	0.936669
0.705762	0.862511
0.812995	0.506856
0.888543	0.827836
0.274343	0.662494
0.807478	0.838267
0.712438	0.841357
0.832225	0.827566
0.68076	0.87121
0.651364	0.81968
0.75763	0.372642
0.681549	0.690642
0.595197	0.8042
0.798957	0.944538
0.839307	0.873953
0.806567	0.888
0.868898	0.871596
0.305249	0.821515
0.400038	0.758625
0.807599	0.813665
0.846898	0.83907
0.761376	0.859525
0.791757	0.85067
0.819496	0.857628
0.785805	0.832353
0.554107	0.846476
0.509961	0.905663
0.852218	0.916715
0.879912	0.770005
0.805138	0.842372
0.717451	0.682503
0.483362	0.829651
0.701279	0.514084
0.632069	0.764013
0.773765	0.823921
0.656483	0.823698
0.826421	0.828622
0.871476	0.779706
0.835666	0.813769
0.765626	0.828061
0.630121	0.849913
0.717093	0.863333
0.705736	0.86558
0.795805	0.849173
0.90091	0.843627
0.59479	0.830174
0.601641	0.834463
0.829773	0.828248
0.807154	0.839317
0.814174	0.731614
0.807582	0.852277
0.869518	0.801398
0.790738	0.862086
0.679682	0.483582
0.826317	0.754626
0.870588	0.833386
0.771466	0.834455
0.702504	0.835843
0.829218	0.837264
0.811933	0.842991
0.604837	0.273267
0.791345	0.85231
0.829969	0.884506
0.271405	0.82548
0.859357	0.539703
0.820767	0.454122
0.691316	0.782726
0.834875	0.828829
0.282415	0.898389
0.699978	0.829607
0.876109	0.882221
0.714877	0.857643
0.799684	0.754759
0.82645	0.804449
0.779466	0.831211
0.762188	0.819872
0.66455	0.847892
0.475943	0.826259
0.80415	0.848572
0.801777	0.798587
0.816336	0.616754
0.832722	0.847833
0.855726	0.784741
0.8042	0.877874
0.818167	0.860765
0.791478	0.846972
0.773867	0.916777
0.824759	0.841954
0.822684	0.872644
0.760651	0.683049
0.871242	0.84774
0.594805	0.850048
0.823558	0.814485
0.830346	0.828814
0.769693	0.914636
0.817753	0.881323
0.874669	0.932013
0.45138	0.826428
0.853327	0.790822
0.601886	0.773423
0.88506	0.841527
0.729208	0.333849
0.727938	0.771771
0.86386	0.568673
0.718686	0.883046
0.843482	0.881668
0.877353	0.714105
0.859838	0.834746
0.749229	0.801192
0.856189	0.437959
0.715123	0.572166
0.828301	0.378743
0.845733	0.468592
0.826229	0.860502
0.782464	0.823443
0.808113	0.897528
0.836915	0.753628
0.524704	0.857696
0.833133	0.795131
0.791105	0.520302
0.772323	0.850724
0.851213	0.82415
0.740885	0.8794
0.81736	0.879003
0.86219	0.814894
0.856147	0.792459
0.744334	0.858937
0.730934	0.790146
0.553532	0.897921
0.858625	0.804343
0.597055	0.830707
0.820557	0.853334
0.857986	0.862679
0.874522	0.721409
0.786071	0.865164
0.807731	0.834174
0.892042	0.859557
0.840708	0.855614
0.82054	0.681867
0.796912	0.824091
0.584571	0.860179
0.815321	0.867773
0.468298	0.52097
0.319255	0.818962
0.83094	0.85348
0.662134	0.860345
0.763733	0.82427
0.885981	0.659764
0.65648	0.892847
0.843876	0.898389
0.853601	0.851433
0.662385	0.897306
0.800567	0.842515
0.752679	0.662287
0.731911	0.831875
0.765114	0.45353
0.823558	0.763954
1.00003	0.866992
0.869316	0.816585
0.805779	0.862716
0.872445	0.84555
0.841939	0.83725
0.860731	0.886679
0.864528	0.796419
0.716701	0.852376
0.724226	0.885045
0.554376	0.857993
0.898563	0.843221
0.773689	0.417926
0.799903	0.764883
0.948656	0.803929
0.750129	0.859159
0.78454	0.826848
0.772407	0.839114
0.544457	0.885188
0.467641	0.857011
0.804614	0.87996
0.879125	0.853673
0.524051	0.844485
0.871226	0.841323
0.802345	0.747308
0.864887	0.827846
0.495208	0.809453
0.859868	0.720809
0.758383	0.84825
0.880799	0.822997
0.694935	0.864412
0.76418	0.860851
0.846	0.86862
0.824221	0.848975
0.813606	0.613715
0.79912	0.720864
0.669118	0.779993
0.900237	0.821953
0.814107	0.852109
0.803304	0.83709
0.734265	0.874168
0.838207	0.897362
0.707123	0.839598
0.872039	0.882167
0.737887	0.811677
0.839098	0.720186
0.854594	0.419427
0.753287	0.793016
0.741846	0.810303
0.536449	0.812318
0.805578	0.835659
0.508671	0.83704
0.849313	0.829405
0.839132	0.792536
0.528444	0.824389
0.712969	0.782343
0.823954	0.845707
0.823325	0.813413
0.415657	0.892119
0.869171	0.843797
0.834353	0.843652
0.814088	0.671111
0.862566	0.850939
0.830843	0.651244
0.76809	0.849265
0.914755	0.782909
0.854813	0.848162
0.574465	0.809246
0.83777	0.505004
0.625271	0.869639
0.784107	0.342345
0.883221	0.430718
0.787693	0.833891
0.852253	0.831799
0.677548	0.827658
0.294059	0.781408
0.72803	0.848478
0.427257	0.37633
0.685696	0.873952
0.849447	0.763918
0.856636	0.272253
0.553176	0.866762
0.786446	0.845293
0.546247	0.641672
0.746542	0.740818
0.854967	0.793
0.799551	0.889017
0.724226	0.813963
0.444984	0.839846
0.890747	0.845642
0.805774	0.844477
0.507806	0.822452
0.779017	0.866733
0.743873	0.771536
0.80859	0.839347
0.872752	0.77554
0.801883	0.80051
0.395855	0.824255
0.829132	0.867034
0.692136	0.834535
0.737091	0.782079
0.839729	0.732151
0.850777	0.958442
0.870261	0.806002
0.683953	0.164502
0.85197	0.84203
0.830947	0.821747
0.582652	0.87557
0.67511	0.854544
0.638621	0.796802
0.832378	0.829598
0.809013	0.793469
0.841509	0.903759
0.750493	0.838221
0.764514	0.873048
0.684056	0.842172
0.755449	0.822923
0.498731	0.800779
0.776898	0.788836
0.576102	0.537618
0.616227	0.504798
0.80991	0.777739
0.635981	0.838036
0.553811	0.83777
0.812888	0.893179
0.819538	0.861658
0.881715	0.901219
0.656336	0.866164
0.764156	0.587837
0.896815	0.868436
0.849393	0.85091
0.664437	0.840605
0.885574	0.756284
0.646082	0.826183
0.281571	0.858814
0.762508	0.915602
0.707482	0.860146
0.824284	0.886276
0.707743	0.784555
0.583231	0.796008
0.673684	0.850517
0.843648	0.798395
0.651275	0.945904
0.829678	0.805315
0.797621	0.89134
0.641665	0.897694
0.837714	0.830347
0.348168	0.913338
0.695313	0.834119
0.430243	0.650754
0.577096	0.751401
0.866677	0.84752
0.323843	0.652963
0.695691	0.902058
0.824112	0.796798
0.859145	0.856189
0.867611	0.685562
0.775339	0.847549
0.852457	0.838089
0.824941	0.826683
0.831876	0.699215
0.573201	0.821292
0.857383	0.865063
0.796473	0.832336
0.78606	0.455568
0.271503	0.842219
0.596546	0.784935
0.42994	0.844971
0.844866	0.807478
0.39736	0.910919
0.82598	0.719496
0.599773	0.857704
0.511212	0.840722
0.683472	0.858625
0.841727	0.577655
0.580321	0.835142
0.820826	0.906203
0.780018	0.85373
0.539883	0.8479
0.867186	0.448527
0.332203	0.859403
0.695935	0.857076
0.870049	0.43114
0.859326	0.851748
0.826629	0.644483
0.804006	0.842275
0.439861	0.860863
0.797336	0.844062
0.806927	0.837547
0.729283	0.843163
0.533798	0.69143
0.833966	0.877832
0.792865	0.878402
0.74367	0.864686
0.564915	0.701821
0.811186	0.907759
0.830767	0.795268
0.63707	0.904333
0.749464	0.814699
0.807983	0.821327
0.868351	0.854258
0.722273	0.829152
0.771602	0.572615
0.816513	0.895004
0.747582	0.881879
0.792392	0.931947
0.874895	0.848443
0.74367	0.859388
0.899329	0.832231
0.716491	0.871642
0.359269	0.887699
0.743822	0.841769
0.893995	0.8261
0.816296	0.867954
0.862125	0.849356
0.78507	0.825477
0.724671	0.760267
0.745161	0.781637
0.814674	0.82209
0.765409	0.641335
0.807373	0.723595
0.742409	0.858079
0.832784	0.778347
0.673617	0.648441
0.856849	0.879408
0.792051	0.590173
0.657951	0.85207
0.535842	0.850789
0.583884	0.795316
0.850083	0.646564
0.810533	0.844216
0.789954	0.937669
0.880543	0.835073
0.816254	0.852448
0.787127	0.839983
0.837665	0.850309
0.851635	0.839879
0.679325	0.857993
0.815507	0.837102
0.566855	0.889554
0.796774	0.813368
0.839045	0.756767
0.902048	0.825741
0.8518	0.829224
0.529214	0.809502
0.76619	0.834205
0.85892	0.84081
0.850146	0.844656
0.655617	0.811672
0.825887	0.850695
0.2055	0.841607
0.836984	0.87933
0.648876	0.454629
0.870331	0.843617
0.657745	0.875087
0.668369	0.861324
0.334984	0.864865
0.819819	0.659957
0.309839	0.471954
0.571712	0.855496
0.7371	0.829767
0.906203	0.838463
0.822561	0.856946
0.807731	0.842838
0.79257	0.797648
0.880937	0.80746
0.831441	0.838416
0.839363	0.897547
0.835407	0.806749
0.572907	0.697579
0.645529	0.847824
0.876272	0.831772
0.849709	0.773608
0.737341	0.906379
0.831711	0.846756
0.752141	0.768074
0.877946	0.836092
0.658552	0.808848
0.774587	0.77931
0.839486	0.896519
0.596902	0.825788
0.801965	0.811179
0.836884	0.789999
0.825932	0.855895
0.806855	0.921689
0.753502	0.855048
0.861237	0.845118
0.796927	0.881247
0.58844	0.830192
0.591153	0.862038
0.721119	0.823945
0.834533	0.821548
0.8667	0.861934
0.6797	0.821425
0.83567	0.849403
0.567248	0.436075
0.791245	0.876272
0.557921	0.896215
0.697535	0.866164
0.681936	0.815992
0.56012	0.805889
0.447339	0.838834
0.808171	0.795829
0.812874	0.86853
0.735306	0.345843
0.782484	0.842251
0.580241	0.873479
0.682547	0.855652
0.84475	0.810337
0.776059	0.617181
0.854239	0.759272
0.848461	0.833856
0.336758	0.808527
0.671428	0.792081
0.821656	0.831893
0.790916	0.918124
0.891692	0.784743
0.810448	0.80738
0.722111	0.248443
0.88235	0.84896
0.874017	0.880129
0.853801	0.870682
0.816579	0.835667
0.35984	0.82932
0.515038	0.909674
0.560284	0.832262
0.293557	0.822253
0.858561	0.723814
0.395202	0.804745
0.826288	0.542662
0.821058	0.793589
0.837841	0.809317
0.699405	0.695295
0.57314	0.78119
0.793535	0.654586
0.617689	0.860973
0.698699	0.84338
0.814841	0.852548
0.843393	0.92772
0.819592	0.829604
0.726203	0.820434
0.599889	0.571526
0.86573	0.911795
0.685155	0.84825
0.658968	0.865044
0.680053	0.617829
0.829778	0.782161
0.674546	0.857704
0.797851	0.778514
0.784372	0.603592
0.795252	0.862575
0.743647	0.786768
0.848164	0.769799
0.832487	0.870751
0.468433	0.884123
0.779823	0.854661
0.878789	0.827716
0.811361	0.865829
0.610681	0.724872
0.73679	0.902448
0.807178	0.881483
0.795522	0.893943
0.843782	0.844787
0.874467	0.416129
0.368428	0.879642
0.660014	0.85849
0.84044	0.843975
0.427623	0.844196
0.823512	0.820127
0.629842	0.793535
0.792154	0.787307
0.329003	0.768727
0.586478	0.846718
0.780161	0.83006
0.703244	0.864423
0.833574	0.810163
0.847598	0.864461
0.605506	0.850765
0.897718	0.628767
0.923491	0.644798
0.7816	0.932208
0.931798	0.812092
0.465308	0.906753
0.852589	0.838105
0.385018	0.822825
0.8172	0.708081
0.776535	0.84941
0.805015	0.724374
0.950381	0.850088
0.770163	0.892028
0.426244	0.879125
0.859436	0.888326
0.728432	0.859633
0.846162	0.798164
0.736061	0.815868
0.419296	0.811412
0.806508	0.822804
0.531656	0.490092
0.85328	0.912796
0.520935	0.829764
0.645368	0.82847
0.845248	0.831736
0.816754	0.860751
0.819309	0.834379
0.72263	0.789422
0.756671	0.797837
0.507825	0.799726
0.669041	0.833864
0.493172	0.833891
0.8019	0.783426
0.868104	0.825969
0.424812	0.822804
0.846175	0.814681
0.622337	0.841087
0.925067	0.820555
0.898938	0.807335
0.624469	0.864737
0.854284	0.853714
0.831702	0.85731
0.788541	0.832258
0.757818	0.859313
0.828243	0.801928
0.842966	0.889497
0.770976	0.839752
0.455917	0.827864
0.857304	0.831516
0.337768	0.792035
0.79692	0.899596
0.681268	0.890782
0.460219	0.863486
0.870665	0.80227
0.318781	0.860863
0.815004	0.789408
0.8781	0.891017
0.9171	0.825382
0.779779	0.877832
0.691225	0.7951
0.749915	0.823593
0.81195	0.820279
0.651541	0.857786
0.748128	0.815338
0.869631	0.856276
0.671758	0.83437
0.806729	0.381824
0.622584	0.723746
0.65418	0.799262
0.728923	0.80945
0.55485	0.855278
0.766221	0.851226
0.8358	0.822502
0.799462	0.830022
0.673232	0.835885
0.668755	0.84825
0.828582	0.614987
0.787182	0.607353
0.72093	0.857704
0.691999	0.794174
0.839931	0.570265
0.522097	0.840058
0.78172	0.8252
0.839059	0.290045
0.826804	0.859058
0.772567	0.741006
0.504746	0.845191
0.580281	0.564869
0.806096	0.860851
0.924415	0.809931
0.860026	0.888491
0.803419	0.826364
0.855048	0.845069
0.899814	0.817552
0.843834	0.693401
0.606929	0.823143
0.863599	0.823013
0.676675	0.647387
0.794801	0.884831
0.741782	0.801158
0.819413	0.901755
0.780766	0.845584
0.796243	0.927703
0.795536	0.851695
0.84358	0.852502
0.723347	0.778852
0.788538	0.906719
0.82593	0.881477
0.872072	0.856504
0.463058	0.820057
0.318922	0.797801
0.831213	0.812834
0.658774	0.829018
0.666451	0.816025
0.85852	0.842215
0.566991	0.851059
0.845186	0.881813
0.678915	0.853714
0.872479	0.896276
0.843748	0.831799
0.686976	0.82989
[truncated: 4,779 more rows]

## Sheet: fig2b
meanf_wt_neigh	meanf_mut_neigh
-0.1226	-0.0467
-0.0761	-0.0428
-0.1332	-0.0241
-0.1384	-0.0875
-0.1107	-0.067
-0.118	-0.0343
-0.2144	-0.1067
-0.2095	-0.1429
-0.2096	-0.0628
-0.1616	-0.064
-0.1395	-0.061
-0.1176	-0.0688
-0.1163	-0.0114
-0.1842	-0.064
-0.2213	-0.1265
-0.2384	-0.1359
-0.2396	-0.1561
-0.1462	-0.0956
-0.1579	-0.0794
-0.1698	-0.0694
-0.168	-0.1044
-0.1641	-0.0787
-0.1711	-0.1028
-0.2551	-0.1479
-0.2522	-0.1061
-0.2522	-0.1619
-0.2135	-0.1181
-0.2129	-0.0866
-0.2135	-0.1364
-0.2607	-0.1333
-0.1552	-0.102
-0.146	-0.0638
-0.1541	-0.0776
-0.1404	-0.0702
-0.3036	-0.1056
-0.3047	-0.1361
-0.2496	-0.1466
-0.2451	-0.1431
-0.1994	-0.0861
-0.2644	-0.1343
-0.2059	-0.0879
-0.2062	-0.1548
-0.162	-0.1383
-0.195	-0.1119
-0.2495	-0.147
-0.1224	-0.0257
-0.0909	-0.0172
-0.0915	-0.02
-0.1352	-0.0504
-0.1239	-0.0763
-0.1431	-0.1119
-0.1329	-0.0832
-0.1774	-0.13
-0.0965	-0.0319
-0.0755	-0.0572
-0.0899	-0.0319
-0.0899	-0.0075
-0.0847	-0.0319
-0.0739	-0.0417
-0.112	-0.0738
-0.1027	-0.0246
-0.1038	-0.0673
-0.1202	-0.057
-0.1381	-0.1029
-0.239	-0.1351
-0.0761	-0.0235
-0.0753	-0.0263
-0.1317	-0.0434
-0.1329	-0.0589
-0.1321	-0.0708
-0.1553	-0.0839
-0.1733	-0.1418
-0.1734	-0.1304
-0.1891	-0.1172
-0.2777	-0.1459
-0.2581	-0.1351
-0.2611	-0.1663
-0.2337	-0.1658
-0.2054	-0.1074
-0.1074	-0.0222
-0.1074	-0.0325
-0.1071	-0.0575
-0.104	-0.0603
-0.1898	-0.0986
-0.2013	-0.1134
-0.2013	-0.1046
-0.1868	-0.0998
-0.2174	-0.1186
-0.2213	-0.1066
-0.187	-0.087
-0.1882	-0.0979
-0.1831	-0.094
-0.1563	-0.0472
-0.1559	-0.1231
-0.1304	-0.0783
-0.1996	-0.1534
-0.1996	-0.156
-0.3033	-0.1812
-0.3063	-0.1538
-0.1842	-0.0946
-0.1839	-0.114
-0.0937	-0.0481
-0.1258	-0.0315
-0.1427	-0.0757
-0.1905	-0.1094
-0.1885	-0.1228
-0.1873	-0.144
-0.1568	-0.0868
-0.21	-0.0733
-0.168	-0.1002
-0.1594	-0.11
-0.2121	-0.1615
-0.1684	-0.0954
-0.1371	-0.1127
-0.216	-0.182
-0.2698	-0.169
-0.3158	-0.2004
-0.3151	-0.2236
-0.3169	-0.1538
-0.2854	-0.2274
-0.3857	-0.2616
-0.1945	-0.0864
-0.2223	-0.1345
-0.0734	-0.0273
-0.1375	-0.1064
-0.1372	-0.0974
-0.3303	-0.1691
-0.2226	-0.0864
-0.1681	-0.07
-0.2881	-0.1345
-0.289	-0.1354
-0.29	-0.146
-0.1324	-0.0319
-0.1578	-0.1084
-0.1972	-0.1147
-0.0733	-0.0291
-0.0653	-0.033
-0.1479	-0.0467
-0.1325	-0.0592
-0.2979	-0.13
-0.2985	-0.0996
-0.1545	-0.0816
-0.1937	-0.0928
-0.1886	-0.111
-0.1763	-0.1227
-0.1411	-0.0153
-0.1423	-0.0343
-0.0985	-0.0553
-0.1618	-0.0824
-0.1579	-0.0688
-0.129	-0.0925
-0.1374	-0.0738
-0.1605	-0.1011
-0.2049	-0.1211
-0.2157	-0.1115
-0.1986	-0.1217
-0.167	-0.109
-0.1667	-0.1222
-0.2188	-0.1541
-0.2088	-0.1682
-0.2315	-0.1363
-0.3515	-0.2225
-0.1276	-0.0796
-0.1546	-0.0813
-0.2827	-0.1061
-0.1749	-0.0868
-0.1845	-0.1027
-0.2362	-0.0732
-0.2895	-0.193
-0.3006	-0.1915
-0.3042	-0.1664
-0.2134	-0.1068
-0.2118	-0.1413
-0.2338	-0.1624
-0.3442	-0.2224
-0.3673	-0.1724
-0.1435	-0.0813
-0.2803	-0.1319
-0.2795	-0.1402
-0.2758	-0.2013
-0.2787	-0.1736
-0.1448	-0.076
-0.2549	-0.1056
-0.2539	-0.153
-0.2759	-0.1578
-0.271	-0.2176
-0.3215	-0.1951
-0.2861	-0.1398
-0.2865	-0.1543
-0.2699	-0.1462
-0.279	-0.1857
-0.2623	-0.1968
-0.2226	-0.1523
-0.4199	-0.2493
-0.1488	-0.1142
-0.2935	-0.1388
-0.1426	-0.0931
-0.176	-0.1451
-0.1788	-0.0876
-0.2759	-0.1662
-0.2862	-0.1344
-0.3088	-0.1365
-0.4595	-0.2849
-0.4593	-0.2687
-0.2972	-0.1845
-0.2061	-0.0823
-0.1859	-0.0497
-0.1818	-0.081
-0.2235	-0.1647
-0.1923	-0.1392
-0.2621	-0.1339
-0.2351	-0.1277
-0.2644	-0.2427
-0.2846	-0.1921
-0.2335	-0.1419
-0.2841	-0.0862
-0.2841	-0.1641
-0.2643	-0.1692
-0.1843	-0.0757
-0.2525	-0.1382
-0.1844	-0.0688
-0.1687	-0.106
-0.1844	-0.1113
-0.2973	-0.1359
-0.2973	-0.1849
-0.2766	-0.1792
-0.178	-0.0691
-0.2948	-0.1191
-0.265	-0.1798
-0.2948	-0.1811
-0.2651	-0.1576
-0.2478	-0.1713
-0.2489	-0.0727
-0.2443	-0.1091
-0.2924	-0.1678
-0.2888	-0.173
-0.3408	-0.234
-0.4083	-0.2476
-0.4104	-0.2222
-0.21	-0.1466
-0.3232	-0.1527
-0.1926	-0.135
-0.1719	-0.1139
-0.2828	-0.2225
-0.2309	-0.0784
-0.3166	-0.2365
-0.2582	-0.0993
-0.365	-0.1244
-0.2307	-0.1467
-0.1739	-0.0521
-0.1697	-0.0873
-0.2992	-0.1157
-0.3032	-0.2176
-0.3039	-0.22
-0.3422	-0.2376
-0.2143	-0.0953
-0.2223	-0.1265
-0.2249	-0.1448
-0.2216	-0.1508
-0.2861	-0.1895
-0.2859	-0.2394
-0.2883	-0.1872
-0.2328	-0.1894
-0.2813	-0.2143
-0.3041	-0.1859
-0.3226	-0.2415
-0.2278	-0.1141
-0.2354	-0.1853
-0.2389	-0.1772
-0.326	-0.239
-0.2277	-0.1034
-0.3611	-0.296
-0.3232	-0.2261
-0.3991	-0.3085
-0.4018	-0.2687
-0.4825	-0.3086
-0.4754	-0.3599
-0.3394	-0.1022
-0.341	-0.2618
-0.3238	-0.2392
-0.3244	-0.2757
-0.4684	-0.3928
-0.2333	-0.07
-0.2314	-0.114
-0.3557	-0.2551
-0.3552	-0.2373
-0.3631	-0.2771
-0.2667	-0.0727
-0.3484	-0.2251
-0.3502	-0.2395
-0.3539	-0.2376
-0.2827	-0.2235
-0.2679	-0.2216
-0.3345	-0.2055
-0.1642	-0.0677
-0.1516	-0.0902
-0.2185	-0.1563
-0.1409	-0.0747
-0.0932	-0.0236
-0.0932	-0.0693
-0.087	-0.0342
-0.1331	-0.042
-0.2137	-0.0614
-0.2041	-0.1248
-0.3154	-0.128
-0.3131	-0.2544
-0.2161	-0.1044
-0.2466	-0.163
-0.1821	-0.1262
-0.1835	-0.1266
-0.346	-0.1751
-0.3386	-0.2025
-0.3374	-0.2372
-0.3299	-0.1547
-0.2817	-0.1695
-0.2811	-0.1988
-0.1231	-0.0491
-0.2889	-0.1595
-0.1852	-0.0807
-0.0896	-0.0095
-0.2508	-0.0206
-0.2248	-0.1297
-0.1289	-0.0535
-0.1572	-0.1305
-0.194	-0.136
-0.1998	-0.1319
-0.1852	-0.1192
-0.2568	-0.155
-0.186	-0.1385
-0.1444	-0.0717
-0.2199	-0.1405
-0.2224	-0.158
-0.2503	-0.1115
-0.2703	-0.1472
-0.2546	-0.1303
-0.2064	-0.0908
-0.1979	-0.1396
-0.21	-0.1347
-0.2199	-0.1267
-0.2192	-0.1201
-0.1642	-0.063
-0.1601	-0.082
-0.1587	-0.0891
-0.1976	-0.0616
-0.1918	-0.1255
-0.2686	-0.1276
-0.268	-0.1497
-0.3261	-0.1629
-0.3087	-0.1781
-0.3093	-0.1681
-0.3046	-0.2055
-0.1931	-0.0738
-0.3029	-0.181
-0.3032	-0.1862
-0.2619	-0.1549
-0.2916	-0.1546
-0.2926	-0.1708
-0.2955	-0.2189
-0.2558	-0.1566
-0.2552	-0.1704
-0.2544	-0.1755
-0.3773	-0.3103
-0.1945	-0.1435
-0.2096	-0.146
-0.1728	-0.1202
-0.1766	-0.0768
-0.1969	-0.1369
-0.3365	-0.1906
-0.0972	-0.0209
-0.1605	-0.0895
-0.1569	-0.0958
-0.225	-0.1504
-0.1929	-0.0803
-0.2401	-0.1653
-0.1843	-0.1109
-0.182	-0.1211
-0.2585	-0.145
-0.2572	-0.1758
-0.2546	-0.1701
-0.371	-0.2816
-0.3863	-0.2819
-0.3775	-0.2189
-0.3678	-0.2844
-0.3344	-0.2226
-0.1318	-0.0846
-0.1937	-0.1385
-0.216	-0.0807
-0.2096	-0.1229
-0.2062	-0.1096
-0.2504	-0.1282
-0.2488	-0.1978
-0.2352	-0.1248
-0.2329	-0.1655
-0.3221	-0.2312
-0.1873	-0.1239
-0.2988	-0.2033
-0.2994	-0.2116
-0.2245	-0.156
-0.2302	-0.1265
-0.3182	-0.1946
-0.3183	-0.2293
-0.3193	-0.2263
-0.2438	-0.1788
-0.244	-0.1546
-0.2131	-0.1356
-0.1222	-0.0829
-0.2001	-0.1556
-0.2554	-0.0951
-0.2396	-0.1868
-0.2548	-0.1622
-0.2403	-0.1534
-0.2007	-0.14
-0.2624	-0.1931
-0.1997	-0.1351
-0.339	-0.1905
-0.2931	-0.2345
-0.2791	-0.1228
-0.2857	-0.1814
-0.3394	-0.254
-0.3443	-0.2268
-0.2262	-0.1767
-0.2306	-0.0783
-0.2764	-0.1813
-0.2751	-0.2294
-0.2323	-0.1274
-0.2815	-0.1958
-0.28	-0.2083
-0.2883	-0.1809
-0.371	-0.2515
-0.3715	-0.3014
-0.3779	-0.2319
-0.4154	-0.2652
-0.4016	-0.2718
-0.3805	-0.2595
-0.3873	-0.2333
-0.3809	-0.3218
-0.2615	-0.2239
-0.2705	-0.1828
-0.3734	-0.2685
-0.1616	-0.0647
-0.186	-0.1284
-0.1944	-0.0638
-0.2347	-0.1486
-0.2545	-0.1106
-0.2742	-0.199
-0.2628	-0.1548
-0.2945	-0.1723
-0.2418	-0.1988
-0.2423	-0.1852
-0.3602	-0.2625
-0.3728	-0.2198
-0.3744	-0.287
-0.3749	-0.226
-0.3002	-0.1983
-0.2829	-0.2273
-0.3919	-0.2901
-0.365	-0.1657
-0.224	-0.0726
-0.2405	-0.1742
-0.2482	-0.1179
-0.2427	-0.1341
-0.2622	-0.1809
-0.2535	-0.1744
-0.1955	-0.124
-0.199	-0.1389
-0.2929	-0.1948
-0.2765	-0.1768
-0.3282	-0.1732
-0.2497	-0.1096
-0.3254	-0.2127
-0.299	-0.2076
-0.2948	-0.1742
-0.2434	-0.1638
-0.2348	-0.1446
-0.2941	-0.2284
-0.3082	-0.1385
-0.3896	-0.303
-0.1912	-0.1092
-0.1876	-0.0739
-0.2113	-0.1271
-0.1796	-0.08
-0.3666	-0.162
-0.2512	-0.0699
-0.2342	-0.0927
-0.2052	-0.079
-0.2868	-0.2353
-0.2575	-0.2117
-0.3013	-0.1835
-0.306	-0.1963
-0.3301	-0.2545
-0.1758	-0.0964
-0.2678	-0.145
-0.2405	-0.1096
-0.3374	-0.0962
-0.3059	-0.1894
-0.3228	-0.2233
-0.3287	-0.2205
-0.3324	-0.2217
-0.2687	-0.1901
-0.329	-0.1946
-0.3277	-0.2452
-0.2792	-0.1792
-0.257	-0.1738
-0.255	-0.1754
-0.3487	-0.1713
-0.3334	-0.2283
-0.3499	-0.1678
-0.3297	-0.2536
-0.3323	-0.2277
-0.4219	-0.2637
-0.4228	-0.352
-0.323	-0.1893
-0.323	-0.2544
-0.2819	-0.2204
-0.4457	-0.2069
-0.2679	-0.2083
-0.2424	-0.1375
-0.2171	-0.1466
-0.2171	-0.084
-0.2043	-0.1288
-0.2028	-0.1389
-0.2993	-0.2341
-0.2463	-0.1139
-0.3394	-0.2401
-0.3283	-0.2447
-0.3248	-0.2306
-0.2751	-0.1693
-0.4318	-0.3113
-0.4234	-0.3336
-0.338	-0.2227
-0.3393	-0.2428
-0.3498	-0.2941
-0.3213	-0.2451
-0.2502	-0.1487
-0.3107	-0.2211
-0.2051	-0.1222
-0.2761	-0.1729
-0.342	-0.2738
-0.3448	-0.2618
-0.3614	-0.2127
-0.4054	-0.2842
-0.4209	-0.2743
-0.4165	-0.2955
-0.3272	-0.2538
-0.3733	-0.2705
-0.3694	-0.2984
-0.369	-0.2875
-0.2914	-0.1852
-0.4382	-0.3188
-0.3678	-0.2955
-0.4587	-0.3369
-0.2093	-0.1159
-0.2855	-0.0948
-0.3311	-0.2606
-0.2597	-0.1203
-0.2554	-0.1814
-0.2593	-0.1298
-0.3099	-0.1875
-0.3013	-0.2323
-0.3638	-0.2415
-0.3166	-0.1731
-0.279	-0.1383
-0.2816	-0.1776
-0.3164	-0.235
-0.3033	-0.2355
-0.3622	-0.2987
-0.3559	-0.2896
-0.3669	-0.2169
-0.3528	-0.2531
-0.4073	-0.2757
-0.4041	-0.2973
-0.4128	-0.3356
-0.2861	-0.2044
-0.4254	-0.2872
-0.2572	-0.1034
-0.3643	-0.2727
-0.3649	-0.2418
-0.3645	-0.263
-0.3651	-0.2646
-0.4702	-0.259
-0.4886	-0.3372
-0.4837	-0.3813
-0.3643	-0.2729
-0.4053	-0.3579
-0.4054	-0.3523
-0.4626	-0.3004
-0.4142	-0.2618
-0.4024	-0.2906
-0.4459	-0.3664
-0.4467	-0.3523
-0.4491	-0.3578
-0.4521	-0.3629
-0.2709	-0.2038
-0.3667	-0.2685
-0.3365	-0.231
-0.3417	-0.2329
-0.2961	-0.2126
-0.3072	-0.1374
-0.4289	-0.2771
-0.4302	-0.3533
-0.4351	-0.3289
-0.4294	-0.3327
-0.3729	-0.2167
-0.4047	-0.3004
-0.3627	-0.2865
-0.4249	-0.3124
-0.4257	-0.3222
-0.4682	-0.3442
-0.4674	-0.3451
-0.4302	-0.3319
-0.4387	-0.3147
-0.1139	-0.0701
-0.1175	-0.06
-0.1142	-0.0714
-0.1796	-0.1008
-0.217	-0.1357
-0.3161	-0.163
-0.3293	-0.1927
-0.315	-0.1352
-0.1441	-0.0822
-0.2368	-0.0442
-0.2659	-0.1335
-0.2618	-0.2117
-0.172	-0.1425
-0.298	-0.1418
-0.3037	-0.1936
-0.1802	-0.0601
-0.1911	-0.0648
-0.1883	-0.0604
-0.1937	-0.055
-0.1865	-0.0638
-0.1508	-0.0512
-0.2588	-0.1456
-0.1651	-0.0682
-0.1682	-0.0186
-0.1917	-0.031
-0.227	-0.0818
-0.2263	-0.0818
-0.2075	-0.1402
-0.3115	-0.0824
-0.2417	-0.0731
-0.2456	-0.1259
-0.255	-0.1431
-0.3117	-0.1439
-0.2873	-0.1652
-0.2842	-0.2032
-0.3645	-0.1908
-0.3258	-0.189
-0.3022	-0.1375
-0.2943	-0.1974
-0.3521	-0.133
-0.2516	-0.1208
-0.2507	-0.1937
-0.3347	-0.2425
-0.319	-0.2143
-0.2996	-0.1903
-0.3689	-0.2138
-0.1827	-0.0874
-0.2501	-0.1496
-0.1561	-0.066
-0.1536	-0.0872
-0.1588	-0.0936
-0.2329	-0.1306
-0.2346	-0.1584
-0.233	-0.1884
-0.2487	-0.1543
-0.2304	-0.0829
-0.1957	-0.1026
-0.2463	-0.1566
-0.2401	-0.1245
-0.3671	-0.238
-0.2828	-0.1728
-0.3857	-0.2353
-0.3886	-0.259
-0.4079	-0.2291
-0.1759	-0.1103
-0.3146	-0.1157
-0.305	-0.1643
-0.2993	-0.2324
-0.3546	-0.2621
-0.3544	-0.2097
-0.321	-0.1382
-0.3206	-0.2419
-0.32	-0.0934
-0.3177	-0.123
-0.3118	-0.179
-0.3252	-0.1748
-0.3205	-0.2131
-0.3363	-0.1796
-0.4374	-0.2352
-0.4375	-0.2971
-0.2723	-0.1448
-0.2117	-0.1279
-0.1922	-0.1065
-0.1887	-0.1419
-0.227	-0.1584
-0.2478	-0.0819
-0.2167	-0.0992
-0.2808	-0.1223
-0.2752	-0.1843
-0.2747	-0.1635
-0.2818	-0.1159
-0.3897	-0.2376
-0.3306	-0.1986
-0.423	-0.2324
-0.3148	-0.1954
-0.3165	-0.225
-0.2805	-0.1842
-0.3185	-0.2441
-0.3802	-0.3106
-0.3257	-0.1022
-0.3153	-0.2132
-0.3793	-0.3314
-0.3835	-0.2929
-0.3248	-0.2451
-0.4469	-0.3117
-0.2239	-0.165
-0.2864	-0.2009
-0.2423	-0.07
-0.2392	-0.1489
-0.2766	-0.237
-0.3375	-0.2413
-0.3367	-0.2207
-0.2539	-0.129
-0.2996	-0.1985
-0.4226	-0.3066
-0.4045	-0.3242
-0.277	-0.0727
-0.2688	-0.1665
-0.377	-0.258
-0.378	-0.2325
-0.3927	-0.2367
-0.3901	-0.2962
-0.3923	-0.2884
-0.3852	-0.2055
-0.3851	-0.2556
-0.4582	-0.3842
-0.4602	-0.3832
-0.1587	-0.0921
-0.0693	-0.0236
-0.0661	-0.0077
-0.1127	-0.0721
-0.1132	-0.0856
-0.1025	-0.0343
-0.0963	-0.0344
-0.1548	-0.0915
-0.1948	-0.1122
-0.2121	-0.109
-0.1944	-0.1333
-0.2117	-0.1664
-0.1229	-0.0682
-0.2261	-0.1047
-0.2145	-0.1031
-0.173	-0.1047
-0.1849	-0.1319
-0.1757	-0.075
-0.1276	-0.0656
-0.1924	-0.1137
-0.349	-0.2888
-0.147	-0.0948
-0.1355	-0.0408
-0.1632	-0.093
-0.136	-0.0879
-0.074	-0.007
-0.1266	-0.0206
-0.1372	-0.0757
-0.1311	-0.0757
-0.146	-0.0811
-0.168	-0.1272
-0.1195	-0.0743
-0.2452	-0.0846
-0.2288	-0.0575
-0.1766	-0.0919
-0.2178	-0.1115
-0.2312	-0.1497
-0.2132	-0.1036
-0.3039	-0.0772
-0.3291	-0.1731
-0.3291	-0.1684
-0.1785	-0.0908
-0.1776	-0.1215
-0.2426	-0.1756
-0.3717	-0.2806
-0.3806	-0.2015
-0.3849	-0.1541
-0.3707	-0.2916
-0.2494	-0.1587
-0.1877	-0.067
-0.277	-0.1601
-0.2651	-0.1645
-0.261	-0.1132
-0.3653	-0.2659
-0.1509	-0.1119
-0.1518	-0.0891
-0.2112	-0.1047
-0.1779	-0.1105
-0.1945	-0.0861
-0.1912	-0.0983
-0.1949	-0.0701
-0.2297	-0.1468
-0.2351	-0.1593
-0.2388	-0.1148
-0.3572	-0.1676
-0.3784	-0.1789
-0.362	-0.17
-0.3564	-0.2875
-0.3559	-0.2709
-0.2034	-0.0999
-0.3309	-0.2187
-0.3325	-0.2531
-0.331	-0.1936
-0.4182	-0.2235
-0.4268	-0.2925
-0.2685	-0.1947
-0.2699	-0.1877
-0.2901	-0.2093
-0.3779	-0.2925
-0.1285	-0.0877
-0.2174	-0.1422
-0.2248	-0.165
-0.2285	-0.1322
-0.2282	-0.1254
-0.1054	-0.0209
-0.1457	-0.0851
-0.16	-0.1271
-0.1647	-0.0859
-0.1196	-0.0893
-0.1273	-0.0584
-0.1751	-0.0895
-0.1957	-0.1245
-0.1926	-0.1225
-0.1681	-0.0811
-0.1735	-0.078
-0.2533	-0.1526
-0.2395	-0.1514
-0.1795	-0.1066
-0.3475	-0.1638
-0.3339	-0.253
-0.2752	-0.186
-0.2579	-0.1231
-0.1875	-0.0941
-0.178	-0.0667
-0.1777	-0.0905
-0.2782	-0.1353
-0.2874	-0.2125
-0.1612	-0.1105
-0.2513	-0.1304
-0.2613	-0.1035
-0.2536	-0.1385
-0.2582	-0.195
-0.1781	-0.109
-0.1927	-0.0875
-0.1901	-0.1118
-0.1929	-0.0957
-0.2331	-0.157
-0.238	-0.1248
-0.2443	-0.1104
-0.2291	-0.1436
-0.3433	-0.1832
-0.3674	-0.2287
-0.2992	-0.1924
-0.2956	-0.2386
-0.2987	-0.215
-0.2073	-0.1224
-0.3239	-0.1848
-0.3269	-0.2415
-0.3226	-0.2369
-0.292	-0.185
-0.2921	-0.1935
-0.2908	-0.2126
-0.3349	-0.2125
-0.4073	-0.3158
-0.4159	-0.3348
-0.4109	-0.2491
-0.1909	-0.1303
-0.2384	-0.1407
-0.2376	-0.1313
-0.2341	-0.1712
-0.2678	-0.1648
-0.2672	-0.2014
-0.2704	-0.2123
-0.2695	-0.1933
-0.1448	-0.0707
-0.1769	-0.0888
-0.2022	-0.1245
-0.2028	-0.1374
-0.1615	-0.0856
-0.1624	-0.0821
-0.1855	-0.142
-0.1975	-0.0951
-0.1981	-0.1237
-0.2153	-0.155
-0.2112	-0.0762
-0.2136	-0.1731
-0.3253	-0.2069
-0.338	-0.1712
-0.3137	-0.2158
-0.3299	-0.1666
-0.306	-0.2363
-0.3039	-0.2123
-0.3144	-0.1654
-0.3193	-0.1833
-0.3143	-0.2095
-0.2505	-0.1462
-0.3042	-0.25
-0.2325	-0.1727
-0.2424	-0.0783
-0.231	-0.1358
-0.2307	-0.1669
-0.2225	-0.138
-0.2319	-0.1803
-0.2438	-0.1482
-0.3068	-0.1466
-0.3028	-0.19
-0.3031	-0.2067
-0.4206	-0.2515
-0.4273	-0.268
-0.412	-0.2964
-0.4137	-0.3353
-0.2441	-0.1761
-0.2703	-0.1397
-0.2736	-0.1887
-0.3576	-0.3046
-0.3748	-0.2526
-0.1736	-0.0907
-0.2528	-0.141
-0.2738	-0.1884
-0.2457	-0.1504
-0.392	-0.27
-0.3869	-0.3119
-0.3921	-0.2792
-0.3928	-0.2384
-0.155	-0.0883
-0.1819	-0.11
-0.2132	-0.1818
-0.2145	-0.1212
-0.3442	-0.2094
-0.3599	-0.2245
-0.3416	-0.2084
-0.2219	-0.114
-0.2946	-0.2047
-0.307	-0.1988
-0.2352	-0.1751
-0.2734	-0.2163
-0.3074	-0.2098
-0.3242	-0.1937
-0.4543	-0.3252
-0.4603	-0.2934
-0.4487	-0.3162
-0.2154	-0.0729
-0.2471	-0.1445
-0.2378	-0.1819
-0.1793	-0.1469
-0.2033	-0.1405
-0.3051	-0.146
-0.1455	-0.06
-0.1942	-0.1301
-0.239	-0.0994
-0.2338	-0.1279
-0.2329	-0.1253
-0.2582	-0.1126
-0.2373	-0.1829
-0.2532	-0.1234
-0.2451	-0.1006
-0.2451	-0.1818
-0.2541	-0.1716
-0.2411	-0.1976
-0.304	-0.1911
-0.2816	-0.2136
-0.3631	-0.2796
-0.2871	-0.2329
-0.3191	-0.223
-0.3015	-0.2303
-0.1555	-0.0454
-0.1933	-0.0992
-0.2161	-0.0992
-0.1975	-0.1449
-0.2603	-0.0972
-0.1691	-0.0793
-0.2435	-0.1662
-0.1868	-0.0699
-0.2123	-0.1457
-0.1869	-0.1389
-0.2123	-0.1375
-0.2619	-0.1551
-0.2284	-0.1273
-0.3148	-0.2362
-0.2656	-0.0846
-0.2521	-0.0887
-0.2063	-0.1025
-0.1944	-0.1472
-0.2946	-0.2015
-0.2449	-0.1809
-0.3988	-0.2209
-0.3294	-0.1411
-0.3274	-0.2014
-0.2593	-0.1627
-0.3469	-0.2325
-0.2869	-0.135
-0.2934	-0.1341
-0.2762	-0.182
-0.2789	-0.1685
-0.2755	-0.2249
-0.2407	-0.1227
-0.3081	-0.2539
-0.4203	-0.2507
-0.4133	-0.2744
-0.3657	-0.1612
-0.3544	-0.2745
-0.3859	-0.1688
-0.3707	-0.2277
-0.2408	-0.186
-0.3347	-0.2347
-0.3577	-0.1668
-0.3696	-0.2324
-0.3455	-0.2521
-0.3113	-0.1817
-0.3205	-0.1671
-0.3951	-0.2069
-0.2089	-0.0989
-0.2357	-0.1388
-0.2326	-0.1596
-0.2902	-0.0586
-0.2322	-0.1588
-0.2322	-0.0936
-0.2624	-0.1666
-0.2177	-0.1652
-0.2986	-0.2527
-0.2913	-0.2006
-0.2897	-0.2164
-0.257	-0.1547
-0.2495	-0.1619
-0.2725	-0.1791
-0.2619	-0.1799
-0.3301	-0.1706
-0.3431	-0.2206
-0.3361	-0.1919
-0.3424	-0.2218
-0.3283	-0.2319
-0.3373	-0.2558
-0.3519	-0.2339
-0.3372	-0.2888
-0.3411	-0.2946
-0.3624	-0.2208
-0.3736	-0.2187
-0.3615	-0.2644
-0.3729	-0.2472
-0.2915	-0.1426
-0.2869	-0.1922
-0.2818	-0.1762
-0.2832	-0.1069
-0.2	-0.1103
-0.3032	-0.2292
-0.2811	-0.2002
-0.2824	-0.2165
-0.2585	-0.1239
-0.2546	-0.2033
-0.3387	-0.2445
-0.3572	-0.2097
-0.3301	-0.2117
-0.2971	-0.2022
-0.3045	-0.1823
-0.4009	-0.2221
-0.3833	-0.2853
-0.3933	-0.3076
-0.3251	-0.1623
-0.3169	-0.2354
-0.3725	-0.3162
-0.1987	-0.0962
-0.2094	-0.12
-0.2904	-0.1927
-0.2569	-0.1279
-0.3886	-0.2287
-0.4013	-0.183
-0.3913	-0.2604
-0.1957	-0.1145
-0.2422	-0.1279
-0.2415	-0.1806
-0.269	-0.1411
-0.2748	-0.1696
-0.2736	-0.1928
-0.2902	-0.1675
-0.2848	-0.1928
-0.2803	-0.2113
-0.2972	-0.1971
-0.2825	-0.2097
-0.2809	-0.2269
-0.315	-0.2086
-0.2653	-0.1409
-0.2791	-0.1949
-0.2832	-0.2101
-0.2782	-0.1897
-0.3062	-0.1901
-0.2617	-0.2071
-0.3529	-0.2224
-0.3374	-0.1986
-0.416	-0.3113
-0.4311	-0.2977
-0.465	-0.4093
-0.319	-0.0846
-0.3196	-0.1956
-0.3858	-0.2793
-0.3527	-0.2288
-0.2658	-0.1108
-0.2773	-0.1416
-0.2676	-0.1546
-0.3773	-0.2723
-0.3148	-0.1856
-0.3152	-0.2455
-0.3893	-0.2178
-0.3905	-0.3047
-0.3881	-0.3146
-0.3884	-0.3127
-0.3895	-0.3176
-0.4434	-0.2207
-0.4481	-0.3106
-0.3977	-0.3043
-0.392	-0.2761
-0.434	-0.3479
-0.4339	-0.3437
-0.4475	-0.333
-0.4348	-0.3347
-0.3249	-0.187
-0.2831	-0.156
-0.361	-0.3061
-0.4101	-0.2597
-0.4013	-0.3122
-0.2547	-0.1672
-0.2547	-0.0982
-0.2605	-0.1858
-0.3414	-0.1668
-0.3543	-0.2945
-0.3399	-0.2552
-0.3264	-0.209
-0.3209	-0.2528
-0.3492	-0.2077
-0.3326	-0.277
-0.3663	-0.1985
-0.3562	-0.2058
-0.3454	-0.278
-0.4018	-0.1856
-0.3829	-0.2814
-0.364	-0.2411
-0.3462	-0.2438
-0.3462	-0.2695
-0.349	-0.2593
-0.4355	-0.3219
-0.4366	-0.3228
-0.4361	-0.3429
-0.4339	-0.3702
-0.4544	-0.3129
-0.4583	-0.3446
-0.3787	-0.3222
-0.42	-0.3018
-0.1005	-0.0199
-0.1713	-0.1135
-0.0888	-0.018
-0.0842	-0.0199
-0.0874	-0.0184
-0.1132	-0.04
-0.1116	-0.083
-0.1195	-0.0491
-0.1294	-0.0422
-0.2521	-0.1033
-0.1165	-0.0223
-0.1268	-0.0238
-0.127	-0.089
-0.0885	-0.0243
-0.1858	-0.1259
-0.1136	-0.0225
-0.1774	-0.1372
-0.1785	-0.1254
-0.3388	-0.1247
-0.0743	-0.0135
-0.0664	-0.012
-0.1143	-0.0251
-0.1153	-0.0097
-0.0978	-0.0605
-0.1284	-0.089
-0.1248	-0.0499
-0.1179	-0.0367
-0.1102	-0.0715
-0.2156	-0.1467
-0.0895	-0.0128
-0.1001	-0.0128
-0.1001	-0.0383
-0.1664	-0.0946
-0.2024	-0.0871
-0.0983	-0.0122
-0.1039	-0.0427
-0.0934	-0.0454
-0.1882	-0.1322
-0.1701	-0.1023
-0.104	-0.023
-0.1037	-0.0744
-0.1429	-0.1021
-0.1437	-0.1033
-0.1301	-0.077
-0.2223	-0.1339
-0.1804	-0.1092
-0.1455	-0.0971
-0.0627	-0.016
-0.0849	-0.0505
-0.1874	-0.1013
-0.1869	-0.1506
-0.1556	-0.0796
-0.17	-0.0932
-0.0757	-0.0124
-0.1048	-0.0752
-0.1957	-0.1513
-0.1533	-0.1041
-0.3206	-0.1353
-0.1252	-0.0419
-0.1227	-0.0722
-0.123	-0.022
-0.1212	-0.0798
-0.1719	-0.1242
-0.1701	-0.1202
-0.1702	-0.1285
-0.2534	-0.1817
-0.251	-0.1064
-0.1656	-0.11
-0.165	-0.1193
-0.0682	-0.0143
-0.1642	-0.0588
-0.0872	-0.0489
-0.0821	-0.011
-0.1312	-0.0873
-0.1294	-0.0799
-0.2038	-0.0948
-0.1669	-0.0959
-0.1656	-0.0799
-0.1933	-0.1279
-0.3375	-0.1901
-0.3291	-0.1277
-0.1051	-0.0609
-0.1409	-0.0747
-0.192	-0.132
-0.19	-0.1387
-0.2157	-0.161
-0.2504	-0.1542
-0.2535	-0.1875
-0.1814	-0.1013
-0.1804	-0.1202
-0.1814	-0.102
-0.3351	-0.2071
-0.2355	-0.1632
-0.2366	-0.179
-0.2376	-0.1512
-0.3897	-0.2556
-0.3953	-0.2071
-0.3878	-0.2353
-0.1004	-0.0536
-0.1753	-0.1167
-0.1796	-0.1338
-0.1867	-0.1311
-0.1878	-0.1166
-0.1945	-0.0793
-0.1042	-0.0743
-0.1394	-0.1039
-0.2546	-0.1925
-0.1538	-0.1028
-0.263	-0.151
-0.269	-0.1036
-0.1202	-0.078
-0.1463	-0.0445
-0.1437	-0.079
-0.1451	-0.0926
-0.1472	-0.0756
-0.1594	-0.0433
-0.1548	-0.0766
-0.0777	-0.0199
-0.0775	-0.0593
-0.0574	-0.0232
-0.0556	-0.0359
-0.0959	-0.0195
-0.0596	-0.0195
-0.0583	-0.0425
-0.1369	-0.0766
-0.238	-0.0754
-0.2499	-0.1244
-0.2349	-0.0722
-0.1737	-0.09
-0.0798	-0.013
-0.0822	-0.0631
-0.0929	-0.0659
-0.1014	-0.0663
-0.2235	-0.079
-0.2129	-0.0788
-0.0895	-0.055
-0.1845	-0.0818
-0.1839	-0.0854
-0.1818	-0.1433
-0.3506	-0.1846
-0.0923	-0.0426
-0.0604	-0.0328
-0.0603	-0.0084
-0.1337	-0.0273
-0.1351	-0.0367
-0.0439	-0.0074
-0.103	-0.0592
-0.1911	-0.0631
-0.2032	-0.0927
-0.1915	-0.0656
-0.1205	-0.0568
-0.1791	-0.064
-0.2265	-0.0882
-0.234	-0.1124
-0.2217	-0.0986
-0.0922	-0.0426
-0.1293	-0.0646
-0.1398	-0.0738
-0.1326	-0.0941
-0.3781	-0.2199
-0.3443	-0.2458
-0.0757	-0.0204
-0.0753	-0.0307
-0.1061	-0.0764
-0.1067	-0.0744
-0.1768	-0.0829
-0.1757	-0.0712
-0.1768	-0.1139
-0.0992	-0.0576
-0.2836	-0.0977
-0.1457	-0.0495
-0.1336	-0.0811
-0.2463	-0.0941
-0.2373	-0.1498
-0.1302	-0.0589
-0.1532	-0.0845
-0.2982	-0.1378
-0.2559	-0.1538
-0.2536	-0.1024
-0.0312	-0.0082
-0.0575	-0.0326
-0.1204	-0.0473
-0.1088	-0.03
-0.1126	-0.0847
-0.2842	-0.0907
-0.0639	-0.0263
-0.1267	-0.0512
-0.1267	-0.0506
-0.1227	-0.0592
-0.2303	-0.1486
-0.2222	-0.1534
-0.2222	-0.1554
-0.2728	-0.149
-0.1512	-0.0577
-0.1902	-0.107
-0.3549	-0.2514
-0.3684	-0.1527
-0.1036	-0.0751
-0.0823	-0.0211
-0.0821	-0.0565
-0.076	-0.0177
-0.0738	-0.0481
-0.1548	-0.0752
-0.154	-0.1122
-0.1735	-0.0827
-0.1735	-0.0766
-0.1724	-0.1339
-0.1416	-0.0556
-0.1396	-0.0719
-0.2669	-0.1264
-0.1172	-0.0679
-0.211	-0.1544
-0.1357	-0.0751
-0.226	-0.1346
-0.222	-0.1232
-0.4069	-0.2199
-0.1412	-0.0852
-0.1309	-0.0782
-0.0796	-0.0526
-0.0513	-0.0065
-0.139	-0.0586
-0.1385	-0.0966
-0.1352	-0.0692
-0.1382	-0.0699
-0.1546	-0.0417
-0.1537	-0.0491
-0.154	-0.1054
-0.1458	-0.1006
-0.1452	-0.1124
-0.2777	-0.1803
-0.2838	-0.1253
-0.2755	-0.1299
-0.1048	-0.0726
-0.1004	-0.0408
-0.1536	-0.0623
-0.151	-0.0995
-0.1673	-0.0987
-0.2073	-0.0892
-0.3554	-0.1848
-0.1723	-0.1326
-0.4111	-0.226
-0.1592	-0.0681
-0.1124	-0.0677
-0.1838	-0.1099
-0.2236	-0.1612
-0.227	-0.0941
-0.1615	-0.0963
-0.1616	-0.0969
-0.1616	-0.1033
-0.2454	-0.1008
-0.323	-0.175
-0.1871	-0.1273
-0.187	-0.1378
-0.3033	-0.2284
-0.3033	-0.2557
-0.2448	-0.1413
-0.4004	-0.2612
-0.0755	-0.0408
-0.1778	-0.105
-0.1614	-0.0827
-0.146	-0.0868
-0.1233	-0.0409
-0.0784	-0.0304
-0.0976	-0.078
-0.1731	-0.1299
-0.1731	-0.096
-0.1227	-0.0425
-0.1068	-0.0769
-0.1353	-0.0663
-0.1183	-0.0408
-0.2429	-0.1106
-0.1469	-0.0565
-0.2583	-0.1147
-0.0799	-0.032
-0.075	-0.0352
-0.1218	-0.0324
-0.1219	-0.0899
-0.1023	-0.0777
-0.1829	-0.1194
-0.0988	-0.0319
-0.1406	-0.0283
-0.0938	-0.0184
-0.0916	-0.031
-0.0885	-0.0263
-0.1344	-0.083
-0.1307	-0.0557
-0.201	-0.1343
-0.1512	-0.0806
-0.1468	-0.0545
-0.289	-0.1185
-0.2879	-0.1336
-0.2802	-0.2212
-0.093	-0.032
-0.2303	-0.0729
-0.2244	-0.1503
-0.1395	-0.0241
-0.1395	-0.0862
-0.1362	-0.031
-0.1287	-0.0757
-0.1645	-0.1044
-0.1099	-0.0629
-0.3025	-0.2192
-0.204	-0.0871
-0.186	-0.1232
-0.2298	-0.1277
-0.2352	-0.0931
-0.3734	-0.1759
-0.0968	-0.0157
-0.092	-0.0233
-0.0882	-0.0451
-0.1285	-0.0899
-0.1307	-0.064
-0.3248	-0.1203
-0.3365	-0.1139
-0.3224	-0.0952
-0.1338	-0.0822
-0.1334	-0.0274
-0.0911	-0.0082
-0.0885	-0.0153
-0.1282	-0.0605
-0.1291	-0.0955
-0.1194	-0.0814
-0.1431	-0.0545
-0.1303	-0.0367
-0.1433	-0.0715
-0.1415	-0.0539
-0.084	-0.0135
-0.1137	-0.0724
-0.1114	-0.0955
-0.1048	-0.0768
-0.2176	-0.1507
-0.2291	-0.1224
-0.1692	-0.1004
-0.1667	-0.1255
-0.3336	-0.2199
-0.3233	-0.2052
-0.0961	-0.0317
-0.1862	-0.0972
-0.186	-0.0946
-0.3672	-0.233
-0.1111	-0.0647
-0.1111	-0.0528
-0.1076	-0.0286
-0.1465	-0.0719
-0.1402	-0.0544
-0.2272	-0.1726
-0.1874	-0.1174
-0.2522	-0.1031
-0.2239	-0.1401
-0.2238	-0.1341
-0.1715	-0.0695
-0.1733	-0.0773
-0.2966	-0.1107
-0.2981	-0.1413
-0.3112	-0.1027
-0.2786	-0.1848
-0.2898	-0.2018
-0.4176	-0.3459
-0.4325	-0.2998
-0.4247	-0.253
-0.4173	-0.331
-0.113	-0.0797
-0.19	-0.1227
-0.1452	-0.0641
-0.144	-0.0785
-0.0806	-0.0306
-0.1287	-0.0505
-0.1186	-0.0559
-0.1884	-0.1191
-0.1884	-0.114
-0.1879	-0.1173
-0.1322	-0.0688
-0.1809	-0.0727
-0.1809	-0.0611
-0.1683	-0.0712
-0.2775	-0.1896
-0.3335	-0.2267
-0.2634	-0.171
-0.2806	-0.2049
-0.2321	-0.1577
-0.2588	-0.1422
-0.1274	-0.0314
-0.181	-0.1207
-0.1803	-0.1458
-0.107	-0.028
-0.2109	-0.0949
-0.1645	-0.1159
-0.2384	-0.1802
-0.166	-0.0741
-0.1579	-0.0518
-0.2403	-0.1712
-0.2329	-0.1258
-0.2017	-0.113
-0.197	-0.1532
-0.3573	-0.2467
-0.1858	-0.1184
-0.1917	-0.0776
-0.1845	-0.0872
-0.2071	-0.131
-0.3294	-0.2291
-0.3187	-0.2458
-0.3367	-0.2385
-0.1133	-0.0149
-0.1471	-0.0892
-0.1462	-0.1124
-0.1468	-0.114
-0.1976	-0.1221
-0.1572	-0.0622
-0.1535	-0.1116
-0.1773	-0.1264
-0.1766	-0.1452
-0.13	-0.0694
-0.1214	-0.0294
-0.1468	-0.0997
-0.1468	-0.0412
-0.1962	-0.1326
-0.2554	-0.1363
-0.1687	-0.0796
-0.1687	-0.1053
-0.1601	-0.0718
-0.1715	-0.0997
-0.1715	-0.0877
-0.1524	-0.1227
-0.2655	-0.1887
-0.3759	-0.2603
-0.2446	-0.1735
-0.2492	-0.0957
-0.2426	-0.1645
-0.1669	-0.0948
-0.1669	-0.0995
-0.292	-0.1235
-0.1348	-0.0709
-0.212	-0.1477
-0.1824	-0.1077
-0.29	-0.2089
-0.29	-0.1704
-0.2842	-0.1689
-0.2856	-0.189
-0.2598	-0.1698
-0.3128	-0.2381
-0.2049	-0.1246
-0.3673	-0.2132
-0.3596	-0.285
-0.4344	-0.3329
-0.2385	-0.1867
-0.2379	-0.1943
-0.1577	-0.0977
-0.2473	-0.1385
-0.25	-0.15
-0.1043	-0.0428
-0.2313	-0.141
-0.2313	-0.0874
-0.1442	-0.0707
-0.1968	-0.1323
-0.2614	-0.172
-0.2028	-0.1436
-0.313	-0.2435
-0.1809	-0.0846
-0.1809	-0.1114
-0.1871	-0.1009
-0.1986	-0.1376
-0.2902	-0.2118
-0.4051	-0.2849
-0.4064	-0.2526
-0.1219	-0.0569
-0.1197	-0.0551
-0.3782	-0.1405
-0.3682	-0.1797
-0.1392	-0.0564
-0.1321	-0.1049
-0.1692	-0.0824
-0.0996	-0.0543
-0.0947	-0.0556
-0.1057	-0.0313
-0.149	-0.0785
-0.1966	-0.1397
-0.1926	-0.0826
-0.2968	-0.1216
-0.288	-0.2053
-0.1738	-0.0501
-0.1491	-0.0204
-0.1423	-0.0589
-0.2792	-0.0639
-0.2771	-0.2493
-0.2758	-0.0664
-0.2754	-0.1833
-0.1728	-0.1169
-0.1679	-0.075
-0.1775	-0.1253
-0.0647	-0.0153
-0.2151	-0.0762
-0.2011	-0.1668
-0.2059	-0.0844
-0.1817	-0.0866
-0.1834	-0.1459
-0.2795	-0.1304
-0.0999	-0.0215
-0.1634	-0.0854
-0.1652	-0.0102
-0.162	-0.0325
-0.1652	-0.0897
-0.2524	-0.035
-0.2734	-0.1759
-0.1838	-0.0368
-0.2285	-0.1352
-0.098	-0.0631
-0.1882	-0.0958
-0.2343	-0.1289
-0.2318	-0.1127
-0.1993	-0.1126
-0.2663	-0.1919
-0.2633	-0.1479
-0.2631	-0.1947
-0.1929	-0.0653
-0.1928	-0.1527
-0.3877	-0.2376
-0.3904	-0.3142
-0.207	-0.1076
-0.2083	-0.1374
-0.2077	-0.1279
-0.2065	-0.1432
-0.212	-0.1504
-0.1802	-0.0755
-0.1164	-0.0529
-0.1182	-0.059
-0.1177	-0.0507
-0.208	-0.1135
-0.1945	-0.1345
-0.2181	-0.1638
-0.1543	-0.037
-0.3298	-0.1837
-0.3231	-0.2186
-0.2094	-0.1512
-0.2781	-0.1797
-0.1179	-0.0575
-0.2253	-0.1782
-0.2281	-0.1308
-0.2253	-0.1898
-0.2207	-0.1646
-0.3659	-0.3104
-0.1762	-0.0657
-0.1754	-0.1253
-0.2658	-0.1586
-0.4016	-0.3041
-0.4079	-0.2074
-0.4155	-0.2477
-0.4056	-0.3154
-0.1465	-0.0934
-0.1701	-0.1007
-0.2103	-0.0968
-0.1429	-0.0994
-0.0997	-0.0571
-0.1045	-0.0588
-0.1559	-0.0907
-0.1538	-0.0879
-0.1535	-0.1202
-0.1893	-0.1415
-0.1927	-0.1075
-0.2257	-0.1534
-0.2502	-0.1767
-0.2487	-0.1884
-0.1681	-0.1083
-0.1265	-0.0363
-0.235	-0.1906
-0.1934	-0.1174
-0.3006	-0.2167
-0.3196	-0.179
-0.3161	-0.1862
-0.213	-0.1241
-0.3127	-0.2187
-0.221	-0.1356
-0.2208	-0.1741
-0.3112	-0.1689
-0.4393	-0.3146
-0.4416	-0.2933
-0.4396	-0.3478
-0.2309	-0.1901
-0.2279	-0.163
-0.1748	-0.1428
-0.1696	-0.1159
-0.176	-0.1214
-0.2724	-0.1747
-0.3213	-0.256
-0.2577	-0.1699
-0.184	-0.1144
-0.3856	-0.2382
-0.3886	-0.2514
-0.3929	-0.2643
-0.3837	-0.3186
-0.3548	-0.202
-0.4296	-0.3448
-0.1677	-0.0613
-0.3427	-0.1457
-0.3464	-0.1874
-0.3555	-0.2388
-0.3511	-0.2388
-0.3	-0.1147
-0.2938	-0.2368
-0.265	-0.137
-0.2671	-0.1331
-0.2585	-0.1779
-0.1978	-0.119
-0.1952	-0.1565
-0.1605	-0.0709
-0.2388	-0.1873
-0.2407	-0.1169
-0.2442	-0.1263
-0.2715	-0.1983
-0.1931	-0.1183
-0.359	-0.2637
-0.3647	-0.3103
-0.3826	-0.2371
-0.1793	-0.0871
-0.2889	-0.1853
-0.1842	-0.1534
-0.1835	-0.1256
-0.4208	-0.3122
-0.4196	-0.3128
-0.4319	-0.3171
-0.4275	-0.2239
-0.0722	-0.0324
-0.0842	-0.0294
-0.1462	-0.0925
-0.1851	-0.1247
-0.3238	-0.1074
-0.3078	-0.1929
-0.0407	-0.0107
-0.1136	-0.032
-0.1005	-0.0206
-0.0992	-0.0371
-0.0992	-0.0339
-0.1005	-0.0729
-0.0337	-0.0198
-0.1309	-0.0325
-0.1994	-0.1031
-0.118	-0.0324
-0.1902	-0.135
-0.2149	-0.0956
-0.1984	-0.094
-0.1956	-0.1611
-0.1483	-0.0689
-0.1375	-0.0227
-0.1391	-0.0911
-0.2429	-0.1795
-0.2294	-0.172
-0.2074	-0.1224
-0.2074	-0.1025
-0.2081	-0.0917
-0.3948	-0.1929
-0.4051	-0.172
-0.384	-0.1416
-0.3792	-0.2908
-0.3779	-0.2777
-0.1599	-0.0768
-0.1674	-0.1222
-0.1594	-0.0863
-0.118	-0.05
-0.1718	-0.1123
-0.0548	-0.0192
-0.0589	-0.0098
-0.0889	-0.0079
-0.0874	-0.0192
-0.1645	-0.0194
-0.1375	-0.0989
-0.2414	-0.1864
-0.2443	-0.1856
-0.1403	-0.0809
-0.1779	-0.058
-0.1619	-0.0742
-0.0981	-0.0384
-0.0919	-0.014
-0.1758	-0.0806
-0.1537	-0.0697
-0.2985	-0.1972
-0.1421	-0.091
-0.2092	-0.1237
-0.2111	-0.1302
-0.369	-0.2219
-0.3693	-0.1599
-0.1481	-0.0675
-0.1144	-0.0333
-0.1153	-0.0834
-0.2372	-0.1616
-0.232	-0.1383
-0.2319	-0.1419
-0.162	-0.1131
-0.1647	-0.1129
-0.3715	-0.2626
-0.3568	-0.2712
-0.352	-0.134
-0.3105	-0.1811
-0.2599	-0.1473
-0.2613	-0.1374
-0.4123	-0.295
-0.1372	-0.0386
-0.1575	-0.0615
-0.1375	-0.0931
-0.2085	-0.1375
-0.1361	-0.0797
-0.1178	-0.0547
-0.1132	-0.0282
-0.1109	-0.0586
-0.1368	-0.082
-0.0987	-0.0531
-0.1872	-0.1351
-0.1903	-0.1128
-0.1888	-0.0922
-0.2127	-0.1543
-0.1372	-0.0838
-0.2065	-0.1567
-0.2032	-0.1182
-0.1489	-0.0592
-0.1856	-0.1624
-0.1846	-0.1434
-0.1856	-0.1543
-0.3106	-0.1926
-0.3107	-0.1535
-0.2984	-0.2248
-0.1067	-0.0532
-0.262	-0.1556
-0.2235	-0.1249
-0.2258	-0.1401
-0.1426	-0.109
-0.1424	-0.0558
-0.2041	-0.1068
-0.1249	-0.0324
-0.1246	-0.0804
-0.1635	-0.138
-0.1409	-0.0568
-0.1852	-0.1353
-0.1839	-0.1231
-0.143	-0.0532
-0.1631	-0.1076
-0.2882	-0.2348
-0.3104	-0.1842
-0.318	-0.2265
-0.31	-0.2168
-0.3073	-0.2348
-0.2874	-0.2526
-0.1555	-0.0783
-0.1562	-0.0937
-0.1577	-0.1237
-0.1913	-0.1147
-0.1664	-0.0845
-0.1341	-0.052
-0.1368	-0.0464
-0.1345	-0.0571
-0.0817	-0.0195
-0.163	-0.0782
-0.2008	-0.1348
-0.1999	-0.1313
-0.2401	-0.1873
-0.1843	-0.124
-0.1834	-0.0808
-0.155	-0.0741
-0.1389	-0.0892
-0.1381	-0.0739
-0.2333	-0.1478
-0.2241	-0.143
-0.2377	-0.1491
-0.3912	-0.2911
-0.3943	-0.2102
-0.4065	-0.2802
-0.4065	-0.219
-0.2743	-0.1133
-0.2675	-0.1546
-0.1989	-0.125
-0.1815	-0.1413
-0.1887	-0.1386
-0.318	-0.2502
-0.3297	-0.2257
-0.3236	-0.1677
-0.3422	-0.2198
-0.3413	-0.2196
-0.3405	-0.2277
-0.3399	-0.2124
-0.28	-0.1588
-0.2686	-0.1663
-0.1152	-0.0738
-0.1079	-0.0566
-0.1416	-0.1135
-0.1418	-0.1133
-0.1519	-0.106
-0.2119	-0.1658
-0.2233	-0.1758
-0.3773	-0.1769
-0.3849	-0.2699
-0.3749	-0.1745
-0.2343	-0.1422
-0.2429	-0.1413
-0.3374	-0.1677
-0.3257	-0.2613
-0.3383	-0.1818
-0.4043	-0.2581
-0.3299	-0.2387
-0.3273	-0.2162
-0.3235	-0.1836
-0.3284	-0.2222
-0.3334	-0.1663
-0.4033	-0.3166
-0.2191	-0.1484
-0.218	-0.1449
-0.2209	-0.1048
-0.1877	-0.1399
-0.1275	-0.0803
-0.2777	-0.1768
-0.2461	-0.1859
-0.2484	-0.181
-0.1838	-0.1452
-0.1151	-0.0836
-0.1951	-0.1294
-0.3467	-0.1249
-0.356	-0.209
-0.356	-0.1763
-0.1771	-0.1223
-0.1881	-0.1119
-0.1881	-0.0656
-0.1827	-0.1328
-0.3188	-0.2126
-0.3339	-0.2873
-0.3339	-0.116
-0.3196	-0.2322
-0.2777	-0.2415
-0.2777	-0.2359
-0.2787	-0.2381
-0.291	-0.167
-0.3983	-0.3148
-0.1576	-0.104
-0.1577	-0.053
-0.1281	-0.0312
-0.2249	-0.0702
-0.2717	-0.182
-0.2349	-0.0716
-0.2354	-0.1775
-0.0826	-0.0307
-0.0847	-0.0369
-0.1223	-0.0709
-0.1388	-0.0775
-0.1052	-0.0313
-0.1844	-0.1269
-0.1942	-0.1432
-0.1858	-0.091
-0.1824	-0.1103
-0.183	-0.1016
-0.255	-0.1937
[truncated: 984 more rows]

## Sheet: fig2c
meanf_wt_neigh-f_wt	meanf_mut_neigh-f_mut
-0.0869	-0.0326
-0.0302	0.0027
-0.1263	-0.0175
-0.1137	-0.0762
-0.102	-0.0782
-0.1093	-0.0352
-0.1357	-0.0972
-0.1308	-0.0888
-0.1309	-0.0102
-0.102	-0.0752
-0.0799	-0.0619
-0.0943	-0.08
-0.093	-0.0072
-0.0941	-0.0752
-0.1383	-0.0665
-0.1997	-0.1112
-0.2009	-0.1423
-0.0548	-0.0278
-0.1204	-0.0454
-0.1548	-0.0806
-0.153	-0.0932
-0.1174	-0.0447
-0.1244	-0.0672
-0.1944	-0.1272
-0.1915	-0.0598
-0.1915	-0.1152
-0.1044	-0.0425
-0.1758	-0.0753
-0.1764	-0.1317
-0.1936	-0.1086
-0.0753	-0.0318
-0.076	-0.0112
-0.0908	-0.0498
-0.1357	-0.0814
-0.2631	-0.0884
-0.2642	-0.1314
-0.174	-0.1259
-0.1695	-0.0731
-0.0468	0.0392
-0.1715	-0.1175
-0.0743	0.0374
-0.0746	-0.0325
-0.1375	-0.1168
-0.1296	-0.0552
-0.1523	-0.1174
-0.1179	-0.0244
-0.0798	-0.0159
-0.0804	-0.0211
-0.0958	-0.0363
-0.0845	-0.0464
-0.1373	-0.1188
-0.0392	-0.0126
-0.0718	-0.0363
-0.08	-0.0328
-0.059	-0.0472
-0.0759	-0.0328
-0.0759	-0.0078
-0.0548	-0.0328
-0.0449	-0.0257
-0.102	-0.085
-0.0927	-0.0255
-0.0938	-0.0621
-0.0384	0.0212
-0.1213	-0.0929
0.0464	0.1433
-0.0494	-0.0222
-0.0486	-0.017
-0.024	0.0526
-0.0252	0.0228
-0.0244	0.0199
0.0466	0.1014
-0.1639	-0.136
-0.164	-0.1263
-0.1477	-0.1016
0.0121	0.1325
0.0225	0.1433
0.0195	0.1059
0.053	0.1064
-0.0712	-0.0241
-0.0396	-0.0129
-0.1011	-0.0334
-0.1008	-0.0548
-0.0581	-0.0292
-0.1169	-0.0886
-0.1284	-0.0467
-0.1284	-0.0983
-0.1139	-0.0539
-0.0157	0.0565
-0.0196	0.0254
-0.0951	-0.0305
-0.0963	-0.052
0.038	0.1137
-0.1215	-0.0331
-0.1211	-0.1035
-0.0478	-0.0026
-0.1484	-0.1186
-0.1484	-0.1207
0.0474	0.1399
0.0444	0.1345
-0.1127	-0.0322
-0.1124	-0.0481
-0.052	-0.0213
-0.1062	-0.0324
0.0126	0.0518
-0.1529	-0.1163
-0.1509	-0.1032
-0.1497	-0.1092
-0.1103	-0.0708
-0.0862	0.0462
-0.1158	-0.0902
-0.1072	-0.0904
-0.1024	-0.077
-0.1197	-0.0559
-0.1122	-0.0891
-0.0413	-0.01
0.0748	0.1377
-0.0714	-0.0257
-0.0707	-0.0264
-0.0725	0.0254
-0.0749	-0.0302
0.0117	0.083
0.0457	0.0916
0.0475	0.0863
-0.0567	-0.018
-0.1255	-0.1001
-0.1252	-0.0875
-0.1149	-0.0023
0.0181	0.0916
-0.0728	-0.0358
0.0093	0.0863
-0.0705	0.0595
-0.0715	0.0383
-0.1112	-0.0205
-0.13	-0.0971
-0.2096	-0.1283
-0.0677	-0.0278
-0.0597	-0.0309
-0.0953	-0.0326
-0.1241	-0.0536
-0.0207	0.0284
-0.0213	0.0527
0.1478	0.2151
-0.1412	-0.0815
-0.1361	-0.0997
-0.1238	-0.1003
-0.1245	-0.0023
-0.1338	-0.0352
-0.0303	-0.0108
-0.1288	-0.0525
-0.0913	-0.0398
-0.1053	-0.0765
-0.115	-0.085
-0.0942	-0.0658
-0.0021	0.054
-0.1513	-0.0943
-0.1342	-0.0993
-0.1466	-0.0977
-0.1463	-0.1077
-0.1751	-0.1263
-0.0105	0.0172
-0.0364	0.0221
-0.1034	-0.0274
-0.127	-0.0827
-0.1263	-0.0562
-0.2173	-0.1197
-0.0316	0.0241
0.1744	0.2509
-0.1102	-0.0167
-0.0548	0.0087
-0.0659	0.0113
-0.0695	0.0006
-0.1645	-0.0955
-0.1629	-0.1134
-0.0215	0.0408
-0.0936	-0.0019
-0.1167	-0.0356
-0.1156	-0.0562
-0.219	-0.1112
-0.2182	-0.1123
-0.2145	-0.1401
-0.2174	-0.1388
0.0122	0.0515
-0.0791	0.0162
-0.0781	-0.0236
-0.0038	0.0454
0.0011	0.0498
0.0703	0.1643
-0.002	0.1237
-0.0641	0.03
-0.0475	0.0101
-0.0566	0.0337
-0.0422	0.0015
-0.0822	-0.0418
-0.1377	-0.0114
-0.1267	-0.1004
-0.1698	-0.1167
-0.0654	-0.0302
0.0311	0.0592
-0.0281	0.0377
-0.0927	-0.0155
-0.1991	-0.1099
-0.2217	-0.1144
-0.0618	0.0298
-0.0616	0.0477
-0.04	0.0282
-0.0699	-0.0286
-0.0256	0.0449
-0.0215	0.0328
-0.0519	-0.023
-0.1072	-0.0563
-0.1086	-0.051
-0.0927	-0.0594
-0.2528	-0.2349
-0.0022	0.0512
0.1005	0.1773
-0.0992	0.0192
-0.0992	-0.0357
-0.0794	-0.0211
-0.0505	0.0266
-0.0079	0.0695
-0.0416	0.0014
-0.0259	0.0091
-0.0416	-0.0086
-0.1349	-0.0818
-0.1349	-0.0563
-0.1142	-0.0251
0.0729	0.1133
-0.1145	-0.0332
-0.0847	-0.0076
-0.1145	-0.0449
0.011	0.0807
-0.0236	0.036
-0.0327	0.0407
-0.0281	0.031
-0.054	0.0045
-0.0504	0.0124
-0.0507	-0.0005
0.0025	0.0832
0.0004	0.087
-0.019	0.042
-0.0375	0.1291
-0.0297	0.0131
-0.0068	0.0491
-0.0767	-0.0165
-0.153	-0.0321
-0.0547	0.0222
0.0165	0.133
-0.1593	-0.1106
-0.1016	-0.0211
-0.0878	-0.0055
-0.0836	-0.0336
0.0372	0.1576
-0.0476	0.0221
-0.0483	0.0127
-0.0329	0.0058
-0.0274	0.0383
-0.0404	0.0309
-0.043	0.0091
-0.0397	0.0081
-0.0423	0.0472
-0.0421	0.004
-0.0445	0.0203
-0.083	-0.0459
-0.0555	-0.0045
-0.0783	-0.0118
0.0096	0.0502
0.0304	0.0916
-0.0396	-0.0148
-0.0453	-0.01
-0.2664	-0.2312
0.0068	0.0791
-0.0169	0.0404
0.0414	0.0831
-0.0447	0.0324
-0.0474	-0.0069
0.002	0.056
0.0091	0.0831
-0.0022	0.1975
-0.0038	0.053
-0.0883	-0.0056
-0.0889	-0.0501
0.0204	0.086
-0.0184	0.0553
-0.0165	0.0046
-0.0724	0.0139
-0.0719	0.0016
0.0799	0.1221
-0.0509	0.0826
-0.0628	0.0414
-0.0646	0.0039
-0.0683	-0.0432
-0.0571	-0.0086
-0.0423	-0.008
0.1015	0.2105
-0.0705	0.0175
-0.0376	0.0016
-0.0274	0.0119
-0.0487	-0.0033
-0.0669	-0.0223
-0.0669	-0.046
-0.0607	-0.0217
-0.0092	0.054
-0.0957	-0.0077
-0.0861	-0.032
-0.2872	-0.1346
-0.2849	-0.2329
-0.0146	0.0844
-0.0595	-0.0017
-0.051	-0.0023
-0.0524	-0.0212
-0.0917	-0.0396
-0.0843	-0.001
-0.0831	-0.0243
-0.165	-0.0997
-0.0844	-0.0384
-0.0838	-0.0249
-0.0144	0.0413
-0.1156	-0.0202
-0.0946	-0.046
-0.0423	0.0313
-0.0852	-0.0215
-0.0592	-0.0263
-0.0138	0.0247
-0.1608	-0.1371
-0.0982	-0.0481
-0.0365	-0.0052
-0.0219	0.0123
-0.2353	-0.1586
-0.0685	-0.0238
0.0036	0.0384
-0.0588	0.0075
-0.0613	-0.0433
-0.0657	0.0636
-0.0857	0.005
-0.07	-0.0472
-0.0342	0.0361
-0.0257	0.0084
-0.082	-0.0516
-0.0996	-0.0345
-0.0989	-0.0205
-0.0875	-0.0363
-0.0834	-0.0557
-0.082	-0.0471
-0.0899	-0.0063
-0.0841	-0.0327
-0.2351	-0.1342
-0.2345	-0.148
-0.1075	0.039
-0.0901	-0.0426
-0.0907	-0.0387
-0.086	-0.025
-0.0208	0.0773
-0.1008	-0.0087
-0.1011	-0.018
-0.1029	-0.0233
-0.0344	0.0915
-0.0724	0.0365
-0.0753	-0.0054
-0.0705	0.0122
-0.0699	-0.0393
-0.0691	-0.0344
0.095	0.1466
-0.0569	-0.0289
-0.0223	0.0185
-0.0476	-0.0115
-0.0514	-0.0131
-0.029	0.0153
-0.1033	-0.0227
-0.0552	-0.0116
-0.0893	-0.0475
-0.0857	-0.0283
-0.0445	0.0242
-0.0769	-0.0383
0.0026	0.0546
-0.0432	0.0211
-0.0409	-0.0205
-0.077	-0.0134
-0.0757	-0.0347
-0.0731	0.002
-0.0295	0.039
-0.0448	0.0084
-0.036	0.0231
-0.0263	0.0386
-0.0689	0.0243
-0.0889	-0.0583
-0.0858	-0.0664
-0.0739	-0.0183
-0.0675	-0.0301
-0.0641	0.0269
-0.2242	-0.1348
-0.2226	-0.1834
0.007	0.0841
0.0093	0.051
-0.0816	-0.0536
-0.0132	0.0354
-0.0545	-0.0018
-0.0551	-0.018
-0.0307	-0.0094
-0.056	-0.0298
-0.0586	0.0487
-0.0587	0.0129
-0.0597	0.0048
-0.0409	0.0192
-0.0411	0.0404
-0.0283	0.0166
-0.069	-0.0356
-0.1857	-0.1592
-0.0456	0.0267
-0.0298	0.0201
-0.045	-0.0033
-0.0305	0.0321
-0.0335	0.008
-0.0447	-0.0177
-0.0765	-0.052
-0.0315	0.0151
-0.0262	0.0104
-0.0146	0.0615
-0.0212	0.0255
-0.0227	0.0519
-0.0276	0.0302
-0.0664	-0.0198
-0.0551	-0.0009
-0.0304	0.026
-0.0291	-0.0065
-0.078	-0.0169
-0.0185	0.0243
-0.017	0.0298
-0.0073	0.0864
-0.0175	0.0931
0.0105	0.0635
0.0041	0.0498
-0.1219	-0.0547
-0.1081	-0.01
-0.0175	0.0903
-0.0243	0.0484
-0.0179	0.0246
-0.0378	-0.001
-0.0468	-0.0207
0.0824	0.1307
-0.1236	-0.048
-0.0946	-0.0663
-0.0702	-0.0296
-0.1868	-0.1469
-0.0156	0.1017
-0.0532	0.0211
-0.102	-0.0232
-0.0174	0.0584
-0.0695	-0.0316
-0.07	-0.0245
-0.0308	0.0349
-0.0434	0.0222
-0.045	0.0311
-0.0455	-0.0124
-0.0184	0.0218
-0.0011	0.0475
0.1084	0.1718
-0.0296	0.1273
-0.0283	0.0864
-0.0448	0.0191
-0.0525	-0.0157
-0.047	0.0394
-0.0062	0.0314
0.0025	0.0607
-0.0291	-0.0001
-0.0326	0.0175
-0.0688	-0.0246
-0.0932	-0.0053
0.0985	0.1942
0.0286	0.1219
-0.0702	0.0073
-0.0496	-0.0061
-0.0454	0.0191
-0.0449	-0.0025
-0.0363	0.0094
-0.0301	0.0276
0.0779	0.1545
0.1632	0.2261
-0.0693	-0.0257
-0.0657	-0.0091
0.047	0.0975
0.0547	0.1036
-0.14	-0.0628
-0.0007	0.041
0.0163	0.1573
0.077	0.1604
-0.0299	0.0093
-0.0006	0.0388
-0.0444	0.044
-0.0273	0.0523
-0.0514	0.0042
-0.0358	0.0349
-0.0104	0.034
-0.0023	0.0273
-0.1211	-0.0738
-0.0896	-0.0283
-0.1065	-0.0712
-0.0849	-0.0257
-0.0886	0.0097
0.0194	0.0743
-0.0276	0.0559
-0.0263	0.0194
0.0277	0.0782
0.0057	0.0613
0.0077	0.082
-0.0252	0.036
-0.0099	0.0537
-0.0732	0.0045
-0.053	0.0091
-0.0556	0.009
0.0056	0.146
0.0047	0.0457
-0.0525	0.0612
-0.0525	0.0083
0.0016	0.0583
-0.0776	0.1376
-0.0895	-0.0387
0.0134	0.114
-0.1002	-0.0361
-0.1002	-0.042
-0.0874	-0.0402
-0.0859	-0.0327
0.0382	0.1007
-0.0116	0.0491
0.0051	0.063
0.0162	0.0893
0.0458	0.1042
-0.0006	0.0937
-0.0391	0.0593
-0.0307	0.0373
0.0273	0.1244
0.026	0.0912
0.0211	0.0536
-0.022	0.0413
0.0178	0.0944
-0.0232	0.018
-0.0566	-0.02
-0.0026	0.0622
-0.0161	0.0308
-0.0189	0.0233
-0.0873	0.0383
-0.0019	0.102
-0.0174	0.0303
-0.013	0.0661
0.0297	0.0952
-0.0479	0.0508
-0.044	0.0091
-0.0436	0.0249
0.0942	0.1568
-0.0135	0.0765
-0.0605	-0.0195
-0.0519	0.0672
-0.0091	0.0279
-0.1371	-0.0407
0.0863	0.1556
-0.0428	0.0367
-0.0385	0.0074
-0.0424	0.0466
-0.0503	0.0181
-0.0417	0.0269
-0.0134	0.0502
-0.0024	0.0338
-0.0079	0.0472
-0.0105	0.0398
-0.0311	0.0242
0.0042	0.0256
-0.0281	0.0088
-0.0218	0.0224
-0.0587	0.0142
-0.0446	0.0239
-0.0682	-0.0088
-0.065	0.0102
0.0495	0.0943
-0.0738	-0.0093
0.0074	0.0993
0.0432	0.0791
-0.0352	0.0342
-0.0358	0.0586
-0.0354	0.0414
0.05	0.1451
0.0084	0.1115
-0.01	0.0527
-0.0051	0.0574
-0.0383	0.0495
0.0433	0.0898
0.0432	0.0941
0.0552	0.1521
-0.0145	0.053
-0.0027	0.0652
-0.0996	-0.041
-0.1004	-0.0364
-0.0197	0.0573
-0.1148	-0.0369
0.0383	0.0995
-0.0297	0.0103
-0.0595	0.0282
-0.0647	-0.036
0.0913	0.1503
0.0339	0.0914
-0.0186	0.1221
-0.0199	0.0444
-0.0248	0.0099
-0.0191	0.0572
0.061	0.1462
0.0615	0.118
0.0201	0.0546
0.2216	0.3323
0.2208	0.3038
-0.068	0.0385
-0.0672	0.0448
0.0204	0.1041
0.0119	0.0588
-0.0636	-0.0368
-0.0672	-0.0367
-0.0639	-0.0413
-0.0264	0.0248
-0.113	-0.0508
-0.0694	-0.0098
-0.0826	-0.0148
-0.0683	0.0306
-0.1199	-0.0831
-0.1825	-0.0329
-0.2116	-0.1093
-0.2075	-0.1833
-0.1193	-0.0973
-0.2689	-0.1176
-0.0374	0.0229
-0.0708	0.0474
-0.0817	-0.0315
-0.0789	-0.0613
-0.0843	-0.045
-0.1058	-0.0305
-0.081	0.0014
-0.0025	0.1067
-0.0931	-0.0349
-0.0962	-0.0218
-0.1633	-0.0422
-0.1986	-0.0827
-0.1432	-0.0827
-0.1244	-0.095
-0.2902	-0.0833
-0.1503	-0.0559
-0.2003	-0.1052
-0.2097	-0.0979
-0.0145	0.1235
-0.0696	-0.012
-0.0665	-0.0121
-0.0294	0.0657
-0.0775	-0.0111
-0.0784	0.0283
-0.0705	0.0239
-0.2085	-0.1088
-0.0382	0.0636
-0.0373	0.0006
0.07	0.1344
0.0857	0.1601
-0.0461	0.0451
-0.1238	-0.0685
-0.04	0.0463
-0.0795	0.0005
-0.0604	-0.0327
-0.0579	-0.0282
0.0295	0.0728
-0.0186	0.0771
-0.0203	0.0299
-0.0187	0.0182
-0.0543	-0.0092
-0.2152	-0.0838
-0.0014	0.0869
-0.0058	0.049
0.0004	0.0585
-0.115	-0.0436
-0.0983	-0.0366
0.0144	0.1276
0.0115	0.0722
-0.0078	0.0451
-0.0416	-0.005
0.0172	0.1576
-0.0755	-0.0111
-0.0698	-0.0053
-0.0102	0.0802
-0.01	0.1128
-0.2449	-0.114
-0.2445	-0.214
-0.1331	0.0351
-0.1308	0.0614
-0.1249	-0.003
-0.1383	-0.0802
0.1401	0.2179
0.0497	0.1886
-0.0507	0.0861
-0.0508	0.0273
-0.0441	0.0053
-0.0037	0.0475
-0.0284	-0.0038
-0.0249	0.0024
0.0308	0.0942
-0.2199	-0.0828
0.0193	0.0903
-0.083	-0.0252
-0.0774	-0.0205
-0.0769	-0.0095
-0.084	-0.0314
-0.2575	-0.2097
0.0071	0.0525
0.0127	0.1305
-0.1019	0.0085
-0.1036	-0.0406
-0.0709	0.0197
-0.0042	0.0561
-0.0497	-0.0115
0.1053	0.1975
0.1157	0.2124
-0.056	-0.0115
-0.0602	0.0089
-0.0212	0.0551
-0.0656	0.0026
0.023	0.068
0.029	0.0838
-0.0413	0.0553
-0.0382	-0.0103
-0.0136	0.0208
-0.0697	-0.0031
-0.0689	0.0262
0.0113	0.0963
0.0744	0.138
-0.0238	0.0674
-0.0057	0.0421
-0.0071	0.0826
0.0011	0.0262
0.0359	0.0732
0.0349	0.0855
-0.0687	0.0375
-0.0661	0.0125
-0.0683	-0.0087
0.0856	0.2105
0.0857	0.2123
0.0184	0.0866
0.0164	0.0636
-0.0949	-0.0677
-0.046	-0.0223
-0.0428	-0.0077
-0.0964	-0.0621
-0.0969	-0.0816
-0.0781	-0.0202
-0.0523	-0.0367
-0.0941	-0.0475
-0.1563	-0.1064
-0.1736	-0.0846
-0.1559	-0.1246
-0.1732	-0.1366
-0.0683	-0.0449
-0.1209	-0.0884
-0.1093	-0.0485
-0.0664	-0.0054
-0.0783	-0.0265
-0.0691	0.0199
-0.0222	0.0192
-0.016	0.0237
0.0146	0.0506
-0.0489	-0.0156
-0.0374	0.0048
-0.0531	-0.0259
-0.0559	-0.0087
-0.0516	-0.0184
-0.1098	-0.0215
-0.1204	-0.0657
-0.1035	-0.0657
-0.1162	-0.088
-0.1382	-0.1104
-0.0989	-0.0583
-0.2249	-0.0855
-0.2085	-0.0475
-0.0731	-0.049
-0.0039	0.0636
-0.0173	0.0213
0.0007	0.0979
-0.1021	0.0408
-0.1273	-0.0389
-0.1273	-0.0064
-0.0443	0.0361
-0.0434	0.0052
-0.0841	-0.0414
-0.0185	0.04
-0.0274	0.0124
-0.0317	0.0079
-0.0175	0.0402
-0.0852	-0.0535
-0.0588	0.0044
0.0435	0.1145
0.0554	0.1552
-0.0122	0.1244
-0.1087	-0.0171
-0.1307	-0.0956
-0.1316	-0.0847
-0.1162	-0.0803
-0.0477	-0.0028
-0.0643	-0.0421
-0.061	0.0203
-0.0647	-0.0317
-0.161	-0.1266
-0.1248	-0.0552
-0.1285	-0.0554
0.0084	0.1521
-0.0128	0.1746
0.0036	0.0869
0.0092	0.0425
0.0097	0.0656
-0.031	0.0187
-0.0806	-0.0064
-0.0822	-0.0185
-0.0807	0.0168
-0.0411	0.0659
-0.0497	0.0001
-0.026	0.0414
-0.0274	0.034
0.0025	0.0774
-0.0398	0.0001
-0.0465	-0.0085
-0.0287	0.0288
-0.0343	0.0133
-0.1151	-0.0521
-0.1148	-0.0434
-0.0464	-0.0116
-0.1137	-0.0788
-0.128	-0.1103
-0.1327	-0.0815
-0.0585	-0.0303
-0.0662	-0.0519
-0.16	-0.0851
-0.1269	-0.1039
-0.1238	-0.0614
-0.0173	0.0369
-0.0731	-0.0172
-0.0617	0.0386
-0.0479	-0.0025
-0.0555	-0.0323
-0.0523	0.0834
-0.0387	0.0096
-0.0126	0.0357
0.0007	0.0718
-0.0282	0.0192
-0.046	0.0047
-0.0457	-0.0157
-0.0349	0.0087
0.0378	0.11
-0.1223	-0.0942
-0.1413	-0.0956
-0.1513	-0.0791
-0.1436	-0.0996
-0.1482	-0.1297
-0.0659	-0.0264
-0.0805	-0.0435
-0.0779	-0.0065
-0.0807	-0.0537
-0.1625	-0.1181
-0.0227	0.0841
-0.029	0.027
-0.0128	0.0621
0.078	0.1563
0.0539	0.0938
-0.0743	-0.0164
-0.0707	-0.0153
-0.0738	-0.0321
-0.055	-0.017
0.0183	0.1547
0.0153	0.0806
0.0196	0.0395
-0.0808	-0.0086
-0.0809	-0.0175
-0.0796	-0.0227
0.0261	0.11
-0.0436	0.0264
-0.0522	0.0262
-0.0472	0.0456
0.022	0.0451
-0.0301	0.0303
-0.0293	0.0502
-0.0258	0.0072
-0.0748	0.0135
-0.0742	-0.0145
-0.0774	-0.0525
-0.0765	-0.0371
-0.111	-0.0607
-0.1116	-0.0692
-0.1369	-0.1077
-0.1375	-0.1036
-0.0735	-0.0507
-0.0744	-0.0594
-0.1385	-0.1082
-0.031	0.0267
-0.0316	0.003
-0.097	-0.067
0.0033	0.0418
-0.0562	-0.0191
-0.0423	0.007
-0.055	0.0072
-0.0307	0.0075
-0.0469	-0.0126
-0.0507	-0.013
-0.0486	0.0388
-0.0373	0.1092
-0.0422	0.0475
-0.0372	0.0658
-0.0776	-0.0107
0.0455	0.096
-0.0969	-0.0407
-0.0692	-0.0009
-0.0578	0.0235
-0.0575	-0.0036
-0.0493	0.025
-0.0587	-0.0334
0.0597	0.1264
0.0825	0.1601
0.0865	0.1389
0.0862	0.1176
-0.0147	0.0931
-0.0214	0.05
-0.0061	0.0929
-0.0078	0.031
-0.0018	0.0396
-0.0691	0.0395
-0.0724	-0.0413
0.0131	0.0423
-0.0496	0.0421
-0.0704	-0.0121
-0.042	0.0502
0.0851	0.1013
-0.0568	0.0187
0.0227	0.0902
0.0278	0.0993
0.0226	0.0797
0.0219	0.1137
-0.1235	-0.0839
-0.035	0.0214
-0.0598	-0.0349
-0.0318	0.057
0.0221	0.0803
0.0064	0.112
0.0247	0.1159
-0.0228	0.0174
-0.0752	-0.0056
-0.0078	0.0276
-0.0623	-0.0211
-0.0857	-0.0336
0.0395	0.1267
0.0756	0.1306
-0.0064	0.0411
-0.0124	0.0535
-0.0008	0.0836
-0.1781	-0.0616
-0.2098	-0.1468
-0.2005	-0.152
-0.1219	-0.0935
-0.0447	0.0035
-0.2731	-0.1483
-0.0569	-0.0367
-0.0017	0.0263
-0.0908	-0.075
-0.0212	0.0305
-0.0203	0.0311
-0.0602	0.0248
-0.0393	0.0096
-0.0544	0.061
-0.0463	0.0949
-0.0463	0.0107
-0.0553	-0.0174
-0.0423	-0.0026
-0.0265	0.0254
-0.0041	0.0586
-0.0515	-0.0068
0.0007	0.0383
-0.0463	-0.0063
-0.0287	0.0419
-0.1256	-0.0203
-0.1634	-0.1009
-0.1321	-0.1009
-0.1135	-0.0915
-0.2193	-0.0989
-0.0109	0.0597
-0.0815	-0.008
-0.0038	0.041
-0.0392	-0.0061
0.0406	0.0688
-0.0273	0.0021
0.0351	0.0972
-0.0126	0.0225
0.0062	0.0608
-0.2086	-0.0855
-0.1951	-0.0904
-0.0113	0.087
-0.0417	-0.0076
0.0035	0.0754
-0.0402	0.0225
0.0422	0.142
-0.2329	-0.1434
-0.2309	-0.1823
-0.1245	-0.0894
0.0395	0.1019
-0.1855	-0.1148
-0.0831	0.0252
-0.0659	0.0105
-0.0686	0.0235
-0.0652	-0.0239
0.0062	0.0337
-0.0047	0.0432
-0.1401	-0.0652
-0.1331	-0.0114
0.0326	0.1923
0.0439	0.109
-0.0604	0.0881
-0.0452	0.0192
-0.0088	0.0438
-0.0016	0.0547
0.0667	0.1677
0.0548	0.1445
0.0789	0.1314
-0.0993	0.0287
-0.1085	-0.0129
-0.024	0.1376
-0.1898	-0.1006
0.001	0.0524
0.0041	0.0678
-0.0317	0.1912
-0.0312	0.0295
-0.0312	0.0728
0.0388	0.0609
0.0013	0.0404
0.022	0.0553
-0.0197	0.0184
-0.0181	0.0197
0.029	0.1231
0.0365	0.0957
0.0027	0.0681
-0.0005	0.0248
-0.0522	0.0966
-0.0652	-0.029
-0.0582	0.085
-0.0645	0.0149
-0.0504	0.0433
-0.0594	0.0056
-0.0194	0.0403
-0.0047	0.0318
-0.0086	0.0303
-0.0574	0.0378
-0.0686	0.0322
-0.0565	0.0072
-0.0679	0.012
-0.2154	-0.1449
-0.2108	-0.1386
-0.0539	0.0357
-0.0553	0.0886
-0.0398	-0.005
-0.0525	0.0084
-0.0304	0.0383
-0.0317	0.0059
-0.0266	0.0325
-0.0227	0.0049
0.0405	0.0851
0.0186	0.1128
-0.0404	0.0046
-0.0067	0.0804
-0.0141	0.0716
-0.0213	0.0501
-0.0037	0.067
-0.0137	0.0621
-0.0507	-0.0081
-0.0425	0.0252
0.0885	0.1444
-0.1451	-0.0979
0.024	0.1046
-0.0602	-0.0058
-0.0079	0.0536
-0.202	-0.061
-0.2147	-0.1294
-0.0209	0.0809
0.0114	0.0593
-0.0508	0.0475
-0.0501	-0.0304
-0.007	0.0621
-0.0128	0.0579
-0.0116	0.0457
-0.0125	0.0109
-0.0071	0.0457
-0.0026	0.0631
-0.0062	0.0414
0.0162	0.0647
0.0178	0.0647
-0.0182	0.0299
-0.031	0.0617
-0.0448	0.0001
-0.0489	0.0233
-0.0439	0.0178
-0.0039	0.0868
0.0278	0.0673
0.0853	0.1929
-0.0569	0.0525
-0.0279	0.0241
-0.043	0.0046
-0.0645	-0.0212
0.0107	0.2142
0.0101	0.0977
0.0253	0.0978
-0.0886	-0.0441
-0.0075	0.0701
-0.019	0.0214
-0.0093	0.042
0.0488	0.1112
0.0161	0.1433
0.0157	0.0635
-0.0485	0.0758
-0.0497	-0.0013
-0.0473	0.0203
-0.0476	0.0182
-0.0487	-0.0001
-0.1035	0.0172
-0.1082	-0.0115
0.0053	0.0846
0.011	0.0754
-0.0432	0.0322
-0.0431	0.0377
0.0623	0.1371
0.0346	0.1171
-0.1866	-0.1334
0.0359	0.0922
-0.0361	0.0114
-0.0511	0.0452
-0.0423	-0.0002
0.0037	0.0658
0.0037	0.0332
-0.0488	-0.0118
-0.0205	0.0315
-0.0334	0.0209
-0.019	0.046
-0.0089	0.0807
-0.0034	0.0443
-0.003	0.0894
0.0136	0.0616
0.0475	0.138
-0.0087	0.1185
0.0021	0.0678
-0.0149	0.0408
0.004	0.1032
0.0045	0.0769
0.0223	0.1149
0.0223	0.0763
0.0195	0.0629
0.0355	0.1467
0.0344	0.1094
0.0349	0.0953
0.0371	0.0972
-0.0313	0.0483
-0.0352	0.0191
-0.0262	0.024
0.0324	0.098
-0.0306	-0.0133
-0.0955	-0.044
-0.0769	-0.0427
-0.0723	-0.0133
-0.0755	-0.0195
-0.0311	0.0055
-0.0295	-0.0065
-0.0669	-0.0316
-0.0761	0.0033
-0.0778	-0.0212
-0.1242	-0.047
-0.1159	-0.0172
-0.1161	-0.0842
-0.0521	-0.0177
-0.0138	0.0329
-0.0863	-0.0159
-0.1526	-0.1125
-0.1537	-0.1145
0.0037	0.097
-0.0583	-0.0093
-0.0504	0.001
-0.0448	0.0419
-0.0266	0.0066
-0.067	-0.0581
-0.0823	-0.0582
-0.0787	-0.0121
-0.0804	-0.0207
-0.0262	0.0107
-0.0329	-0.0016
-0.0847	-0.0086
-0.0795	-0.0086
-0.0795	-0.0379
0.0163	0.069
-0.0189	0.0765
-0.0851	-0.008
-0.057	0.0028
-0.0465	-0.0005
-0.0347	-0.0036
-0.104	-0.0554
-0.0827	-0.0164
-0.0824	-0.0637
-0.1127	-0.0808
-0.1135	-0.0921
-0.0701	-0.0406
0.0097	0.0878
-0.1486	-0.0944
-0.0331	0.0112
-0.0426	0.0003
-0.0615	-0.0323
-0.0929	-0.0292
-0.0924	-0.0562
-0.0922	-0.0562
-0.1146	-0.082
-0.065	-0.0082
-0.0936	-0.0645
0.0032	0.0314
-0.1345	-0.0929
-0.0016	0.1648
-0.0678	0.0036
-0.0653	-0.039
-0.0891	-0.0154
-0.0873	-0.052
-0.1318	-0.1133
-0.13	-0.0863
-0.1301	-0.0953
-0.041	-0.0097
-0.0386	0.0964
-0.1152	-0.0827
-0.1146	-0.0854
-0.03	0.002
-0.0453	-0.0206
-0.0287	-0.0111
-0.0543	-0.0068
-0.098	-0.0825
-0.0962	-0.0521
-0.0298	0.0169
-0.1334	-0.0827
-0.1321	-0.0521
-0.1454	-0.0947
-0.0481	-0.0161
-0.0397	0.1558
-0.0729	-0.0438
0.0118	0.0582
-0.0359	-0.0034
-0.0339	0.014
-0.0007	0.0504
-0.1028	-0.0535
-0.1059	-0.066
-0.1418	-0.08
-0.1408	-0.0863
-0.1418	-0.0799
0.0154	0.0858
-0.1844	-0.1128
-0.1855	-0.1394
-0.1865	-0.1216
-0.0383	0.0538
-0.0439	0.0858
-0.0364	0.0951
-0.0677	-0.0365
-0.0622	-0.0267
-0.0665	-0.0359
-0.0566	-0.0332
-0.0663	-0.0013
-0.073	-0.0226
-0.0821	-0.0636
-0.1179	-0.0927
-0.0296	0.0064
-0.1242	-0.0807
-0.0896	-0.0287
-0.0956	-0.0469
-0.082	-0.0511
-0.0664	0.0069
-0.0638	-0.0025
-0.0652	-0.0258
-0.0426	0.0127
-0.0636	0.0081
-0.059	0.0117
-0.0647	-0.021
-0.0645	-0.0569
-0.0471	-0.0243
-0.0453	-0.0301
-0.058	-0.037
-0.0421	-0.0206
-0.0408	-0.0265
-0.1238	-0.0636
-0.0387	0.0011
-0.0506	0.0336
-0.0356	0.0447
-0.0825	-0.0666
-0.0753	-0.0141
-0.0777	-0.0653
-0.0695	-0.0529
-0.078	-0.0611
-0.0716	-0.0025
-0.061	-0.0082
-0.0631	-0.0375
-0.0836	-0.0554
-0.1217	-0.059
-0.1196	-0.0915
0.0539	0.1261
-0.0532	-0.0266
-0.058	-0.0337
-0.0579	-0.0087
-0.0859	-0.0517
-0.0873	-0.0207
-0.0279	-0.0077
-0.0891	-0.0568
-0.0219	0.024
-0.034	0.038
-0.0223	0.0166
-0.0717	-0.0516
-0.024	0.0231
-0.0818	0.0425
-0.0893	-0.0636
-0.077	-0.0524
-0.0722	-0.0266
-0.0831	-0.0594
-0.088	-0.0538
0.0364	0.0742
-0.0097	0.0553
0.0241	0.0738
-0.0701	-0.0215
-0.0697	-0.026
-0.0903	-0.0634
-0.0909	-0.0688
-0.0747	-0.0064
-0.0736	0.0195
-0.0747	-0.0378
-0.0736	-0.0401
0.036	0.1373
-0.0583	-0.023
-0.0462	-0.0124
-0.0063	0.0742
0.0027	0.0399
-0.0666	-0.0278
-0.0756	-0.0139
0.126	0.2077
-0.0263	0.0147
0.0093	0.1326
-0.0265	-0.0085
-0.0393	-0.0279
-0.0443	-0.0291
-0.0941	-0.0253
0.031	0.0488
0.0225	0.0529
-0.0328	-0.0216
-0.077	-0.0179
-0.077	-0.0324
-0.073	-0.0281
-0.0319	0.0208
-0.0238	0.0363
-0.0238	-0.0033
-0.0227	0.0407
-0.0724	-0.0266
0.0006	0.0366
0.0349	0.1077
0.0214	0.1622
-0.0175	0.0006
-0.0652	-0.0386
-0.065	-0.0459
-0.0345	-0.0188
-0.0323	-0.0213
-0.1227	-0.0622
-0.1219	-0.0886
-0.0692	-0.0062
-0.0692	-0.0009
-0.0681	-0.0439
-0.09	-0.0381
-0.088	-0.0304
0.0113	0.0487
-0.0513	-0.0264
-0.039	0.0023
-0.0227	0.0006
-0.0382	0.0405
-0.0342	-0.0102
0.0466	0.1039
-0.0467	-0.0059
0.0504	0.0901
-0.0628	-0.0387
-0.0245	-0.0068
-0.1166	-0.0562
-0.1161	-0.0867
-0.0452	0.0179
-0.0482	-0.0225
-0.1263	-0.0257
-0.1254	-0.0223
-0.1257	-0.0815
-0.111	-0.0867
-0.1104	-0.0902
-0.0617	-0.0111
-0.0678	-0.0353
-0.0595	0.068
-0.0751	-0.0558
-0.0604	-0.014
-0.0786	-0.0571
-0.076	-0.0595
-0.0828	-0.0587
-0.0707	-0.0109
0.0559	0.0964
-0.0617	-0.0273
0.032	0.1016
-0.0796	-0.0095
0.0394	0.0722
-0.0118	0.0419
-0.0796	-0.023
-0.083	0.0035
-0.1064	-0.0707
-0.1065	-0.0721
-0.1065	-0.0794
-0.1094	-0.0032
-0.0571	-0.003
-0.0518	-0.0143
-0.0517	-0.023
0.0398	0.0954
0.0398	0.0684
0.0872	0.1613
0.0752	0.1774
-0.0371	-0.011
-0.0455	-0.0047
-0.1072	-0.0406
-0.0918	-0.0629
-0.0621	-0.0111
-0.0686	-0.0257
-0.0877	-0.0682
-0.1082	-0.0687
-0.1082	-0.0861
-0.0818	-0.0127
-0.0829	-0.0671
0.0341	0.0736
-0.0531	-0.011
-0.0688	-0.0494
-0.052	-0.0254
0.0008	0.0547
-0.0726	-0.0299
-0.0677	-0.0361
-0.1062	-0.021
-0.1063	-0.0798
-0.1044	-0.0802
-0.0775	-0.0174
-0.0766	-0.0205
-0.0791	-0.0262
-0.0547	-0.0195
-0.0525	-0.0196
-0.0494	-0.0242
-0.0324	-0.0065
-0.0287	0.0169
-0.1166	-0.0728
-0.0339	0.0363
-0.0295	0.0181
-0.0579	-0.0165
-0.0568	-0.0163
-0.0491	-0.0048
-0.0513	-0.0299
-0.0918	-0.0312
-0.0859	-0.0378
-0.1136	-0.0175
-0.1136	-0.0817
-0.1103	-0.0196
-0.1028	-0.0642
-0.1052	-0.081
-0.0364	0.0097
-0.1266	-0.0807
-0.1007	-0.0607
-0.0827	-0.0572
-0.0508	-0.0104
-0.0562	-0.0196
0.0944	0.1705
-0.0692	-0.0027
-0.0644	-0.0273
-0.0887	-0.0463
-0.1126	-0.0798
-0.1148	-0.0797
-0.1396	0.0009
-0.1513	-0.098
-0.1372	0.0477
-0.0546	-0.0132
-0.0542	0.0015
-0.0716	-0.0085
-0.069	-0.0023
-0.1008	-0.0581
-0.1017	-0.0854
-0.092	-0.0619
-0.0645	-0.01
-0.0381	-0.0207
-0.0573	0.0107
-0.0555	-0.0094
-0.0725	-0.0093
-0.102	-0.0672
-0.0997	-0.0854
-0.0931	-0.0653
-0.0159	0.032
-0.0274	-0.0012
-0.0934	-0.0651
-0.0909	-0.0595
-0.0512	-0.0035
-0.0409	-0.0035
-0.0715	-0.0203
-0.1572	-0.075
-0.157	-0.07
-0.0465	0.0386
-0.0537	-0.0198
-0.0537	-0.0263
-0.0502	-0.0265
-0.028	0.0188
-0.0217	0.0182
-0.0293	0.0128
-0.0448	0.0154
-0.1223	-0.0888
-0.0718	-0.0228
-0.0717	-0.0156
-0.0101	0.0511
-0.0119	0.0576
-0.1243	-0.0805
-0.1258	-0.082
-0.1389	-0.0882
0.0738	0.1616
-0.059	-0.0082
0.0611	0.1219
0.0462	0.1003
0.054	0.0994
0.0614	0.1405
-0.1144	-0.0828
-0.0368	-0.0015
-0.1305	-0.0798
-0.1293	-0.0816
-0.0393	-0.0017
-0.0677	-0.0323
-0.0576	-0.0114
-0.063	-0.0291
-0.063	-0.0379
-0.1258	-0.0563
0.0256	0.051
-0.0958	-0.062
-0.0958	-0.03
-0.0832	-0.0597
-0.0239	0.0093
0.0137	0.1053
-0.0942	-0.071
-0.1114	-0.0557
-0.0208	0.0331
-0.0475	0.0195
-0.0997	-0.02
-0.1547	-0.1051
-0.154	-0.1211
-0.0416	-0.0259
-0.0635	-0.0295
0.0204	0.0513
0.0705	0.1021
-0.0128	0.0016
-0.0047	0.0208
-0.1045	-0.0669
-0.0971	-0.0238
-0.0106	0.0198
-0.0059	0.0317
-0.0029	0.0315
-0.0999	-0.0427
-0.1058	-0.0359
-0.0986	-0.0218
-0.0132	0.0291
0.0211	0.0947
0.0318	0.0896
-0.0486	0.0389
-0.0917	-0.0019
-0.1224	-0.0791
-0.1215	-0.0908
-0.1221	-0.1002
-0.0361	-0.0009
-0.1222	-0.0779
-0.1185	-0.09
-0.1425	-0.1105
-0.1418	-0.1205
-0.0748	-0.0312
-0.0662	-0.0005
-0.0515	-0.0233
-0.0515	-0.0144
-0.025	-0.0029
-0.0117	0.0997
-0.0924	-0.0518
-0.0924	-0.0653
-0.0838	-0.0603
-0.0398	0.012
-0.0398	-0.0094
-0.0207	0.007
-0.0477	0.0071
0.1704	0.2325
-0.0688	-0.023
-0.0734	0.0082
-0.0668	0.0054
-0.1403	-0.0702
-0.1403	-0.0758
-0.0204	0.0437
-0.0529	-0.0123
-0.0319	0.005
0.0175	0.0441
-0.0372	0.0342
-0.0372	0.0016
-0.0314	0.031
-0.0328	-0.0068
-0.0175	0.0416
-0.0323	0.0177
-0.105	-0.0427
-0.0203	0.0797
-0.0126	0.0276
-0.0152	0.0296
-0.0746	-0.0335
-0.074	-0.0328
-0.1067	-0.074
-0.1467	-0.0599
-0.1494	-0.099
-0.0414	-0.013
-0.0991	-0.0431
-0.0991	-0.0775
0.0068	0.0692
-0.0146	0.0187
-0.0742	-0.0022
0.0244	0.0607
-0.0044	0.0638
-0.0934	-0.0279
-0.0934	-0.0462
-0.0996	-0.038
-0.0259	0.0134
-0.0338	0.0154
-0.0143	0.0324
-0.0156	0.0476
-0.0112	0.0387
-0.009	0.0334
-0.0682	-0.0176
-0.0582	0.033
-0.0826	-0.0523
-0.0755	-0.05
-0.0275	0.0314
-0.0747	-0.0502
-0.0698	-0.0566
-0.0808	-0.0255
-0.014	0.0332
-0.0832	-0.0388
-0.0534	0.0312
-0.0332	-0.0147
-0.0244	0.0445
-0.0403	0.0455
-0.0808	-0.0138
-0.074	-0.0599
-0.2387	-0.0649
-0.2366	-0.2221
-0.2683	-0.0674
-0.2679	-0.1803
-0.0247	0.0251
-0.0623	-0.016
-0.0719	-0.0287
-0.0403	0.001
-0.0711	-0.0454
-0.0571	-0.0251
-0.0619	-0.0048
-0.0668	-0.007
-0.0293	-0.0008
-0.007	0.0794
-0.0404	-0.0247
-0.0814	-0.0259
-0.133	-0.006
-0.1298	-0.0321
-0.133	-0.0731
-0.2252	-0.0346
-0.0854	-0.0218
-0.1808	-0.0364
-0.0309	0.0516
-0.0059	0.0194
-0.0943	-0.0037
-0.0656	-0.022
-0.0631	0.0274
-0.0286	0.0275
-0.0805	-0.012
-0.0775	-0.0014
-0.0773	-0.0456
-0.1716	-0.0663
-0.1715	-0.152
-0.1033	-0.021
0.0164	0.0651
-0.0544	0.0197
-0.0557	-0.0037
-0.0551	0.0128
-0.0539	0.0073
-0.0594	-0.0024
-0.041	0.0328
-0.0722	-0.0328
-0.074	-0.0346
-0.0735	-0.0081
-0.09	-0.0235
-0.0256	0.0136
0.0083	0.0447
-0.1536	-0.0366
-0.0266	0.028
-0.0199	0.0104
-0.1685	-0.1505
-0.034	0.0364
-0.0754	-0.0534
-0.0815	-0.0372
-0.0843	-0.0239
-0.0815	-0.0463
-0.0698	-0.032
0.017	0.0576
-0.1597	-0.0667
-0.1589	-0.1153
-0.0232	0.0685
-0.0018	0.0818
-0.0081	0.157
-0.0157	0.0243
-0.0058	0.0786
-0.0898	-0.0472
-0.0097	0.0329
-0.0436	0.0368
-0.0088	0.0342
-0.0535	-0.0189
-0.0583	-0.0344
-0.0573	-0.0143
-0.0552	-0.0083
-0.0549	-0.0389
-0.0458	-0.0189
-0.0492	-0.0012
-0.0518	-0.0256
-0.056	-0.0226
-0.0545	-0.0143
-0.0355	-0.002
-0.1165	-0.0359
-0.077	-0.0471
0.0219	0.0883
-0.0234	0.0546
-0.0424	-0.0085
-0.0389	0.0291
-0.1817	-0.1141
-0.1131	-0.0218
-0.0264	0.0512
-0.0262	0.012
-0.0103	0.1179
0.1091	0.1844
0.1068	0.1797
0.1088	0.154
-0.034	0.0046
-0.031	-0.0061
0.0113	0.0349
-0.0509	-0.0076
-0.0573	-0.0028
-0.0299	0.0604
-0.145	-0.0877
0.0214	0.0974
-0.0711	-0.0418
-0.0465	0.0712
-0.0495	-0.0089
-0.0538	0.0258
-0.0446	0.0143
0.0315	0.0909
0.0042	0.0415
-0.0359	0.0394
-0.0115	0.1221
-0.0152	0.0399
-0.0243	0.0445
-0.0677	0.0445
-0.0479	0.0753
-0.0417	0.0138
-0.0782	-0.0029
-0.0803	-0.0182
-0.0717	-0.0188
-0.064	-0.0037
-0.0614	-0.0287
-0.015	0.062
-0.0627	-0.0438
-0.0646	0.0017
-0.0681	-0.0357
-0.0516	-0.005
-0.034	0.0003
0.025	0.0953
0.0193	0.0577
0.0014	0.0603
-0.077	-0.0304
-0.0064	0.0264
-0.172	-0.1527
-0.1713	-0.1156
0.0121	0.0671
0.0133	0.0812
0.001	0.0598
0.0054	0.0678
-0.0437	-0.0199
-0.0557	-0.02
-0.0906	-0.0755
-0.0331	0.0238
-0.0327	0.024
-0.0167	0.0569
-0.0282	-0.0107
-0.0587	-0.0195
-0.0804	-0.0217
-0.0791	-0.0246
-0.0791	-0.0281
-0.0804	-0.0687
-0.0279	-0.0186
-0.1139	-0.0267
-0.0088	0.0437
-0.0642	-0.0199
-0.0096	0.038
-0.0939	-0.0722
-0.0774	-0.0151
-0.0746	-0.0464
-0.1386	-0.0699
-0.1278	-0.0169
-0.1294	-0.0869
-0.03	0.0011
-0.0165	0.0325
-0.056	0.0261
-0.056	0.0443
-0.0567	-0.0128
-0.0137	0.0569
-0.024	0.0325
-0.0029	0.1439
0.0019	0.0581
0.0032	0.0617
-0.0435	-0.0081
-0.051	-0.0256
-0.043	-0.0192
-0.0214	0.0404
-0.0325	0.0157
-0.034	-0.018
-0.0381	-0.0212
-0.0766	-0.0082
-0.0751	-0.018
-0.153	-0.0182
-0.0496	-0.023
-0.0503	-0.0172
-0.0532	-0.0017
-0.0256	0.0127
-0.0632	-0.0528
-0.0472	0.0359
-0.0939	-0.038
-0.0877	-0.0128
-0.0565	0.013
0.0207	0.0404
0.0504	0.0831
-0.039	0.0008
-0.0469	0.0248
-0.0488	0.0241
-0.0888	0.0133
-0.0891	0.0714
-0.0465	0.015
-0.1083	-0.0275
-0.1092	-0.0893
-0.0744	-0.0234
-0.0692	-0.0374
-0.0691	-0.0403
-0.139	-0.107
0.0256	0.0647
-0.0206	0.0538
-0.0059	0.0715
-0.0011	0.1342
-0.0067	0.0234
0.0468	0.1382
0.0454	0.1308
0.056	0.0873
-0.0186	0.0194
0.0288	0.0881
0.0488	0.081
0.0012	0.0488
-0.049	-0.016
-0.0699	-0.0121
-0.0518	-0.0235
-0.0495	-0.016
-0.1122	-0.0879
-0.0312	-0.0105
-0.0803	-0.0472
-0.0834	-0.0649
-0.0819	-0.0247
-0.093	-0.0708
-0.1361	-0.0897
-0.0068	0.033
-0.0035	0.0223
-0.0904	-0.0281
-0.0301	-0.0103
-0.0291	0.0055
-0.0301	-0.0054
-0.0318	0.0071
-0.0319	0.0455
-0.0196	0.0192
-0.0483	0.0034
-0.0655	-0.0074
-0.073	0.0236
-0.0753	-0.0119
-0.0705	-0.0541
-0.0703	0.0008
-0.0266	0.0297
-0.1065	-0.0266
-0.1062	-0.0712
-0.089	-0.0659
-0.0817	-0.0002
-0.1571	-0.1332
-0.1558	-0.1047
-0.0432	0.0034
-0.0165	0.0289
-0.0069	0.0416
-0.0467	0.0203
-0.0543	0.0204
-0.0463	-0.0069
-0.0436	0.0101
-0.0237	0.0098
-0.0592	-0.0096
-0.0599	-0.0203
-0.0614	-0.0424
-0.0573	-0.0181
-0.1171	-0.0498
-0.0351	0.0222
-0.0555	-0.0196
-0.0532	0.0171
-0.0725	-0.0183
-0.1156	-0.069
-0.0893	-0.0469
-0.0884	-0.0323
-0.071	-0.0549
-0.1704	-0.1261
-0.1695	-0.0716
-0.0383	0.036
-0.1044	-0.085
-0.1036	-0.0647
-0.0467	0.0266
-0.0375	0.0203
-0.0511	-0.0324
-0.0148	0.0578
-0.0179	0.0978
-0.0301	0.032
-0.0301	0.0259
-0.0365	0.0582
-0.0297	0.0023
-0.0202	0.0465
-0.0028	0.0364
-0.01	0.0215
0.0008	0.0662
-0.0109	0.0313
-0.0048	0.0674
-0.0373	0.0154
-0.0364	0.0273
-0.0356	0.0293
-0.035	-0.0088
0.0107	0.0725
0.0221	0.101
-0.0541	-0.0152
-0.0468	0
-0.1232	-0.1074
-0.1234	-0.1096
-0.0708	-0.0449
0.0262	0.0507
0.0148	0.0596
-0.0131	0.0582
-0.0207	0.0478
-0.0107	0.0928
0.023	0.0902
0.0144	0.0364
-0.0045	0.0674
0.0072	0.0693
-0.0054	0.0237
-0.0507	0.0596
0.0182	0.0933
0.0208	0.0714
0.0246	0.0545
0.0197	0.0526
0.013	0.101
0.0168	0.0853
-0.0366	-0.0004
-0.0355	0.0177
-0.0384	0.0194
-0.0256	0.0202
-0.0481	-0.0166
-0.0161	0.0157
-0.0626	-0.0238
-0.0649	-0.0486
-0.069	-0.0546
-0.1114	-0.0895
-0.0806	-0.0418
-0.0516	-0.0343
-0.0609	-0.0157
-0.0609	-0.0439
-0.0309	0.0182
-0.0419	0.0123
-0.0419	-0.0034
-0.022	0.0273
-0.0537	0.0011
-0.0688	-0.0257
-0.0688	-0.0254
-0.0545	-0.0011
-0.0289	0.0025
-0.0289	0.009
-0.0299	-0.007
-0.0703	0.0051
-0.0037	0.0789
-0.0498	0.0038
-0.0499	0.0355
-0.0767	-0.0198
-0.206	-0.0727
-0.1139	-0.03
-0.2348	-0.0741
-0.2353	-0.1853
-0.0593	-0.0286
-0.0614	-0.0244
-0.0574	-0.0318
-0.0739	-0.0542
-0.0669	-0.0255
-0.0755	-0.0249
-0.0853	-0.0363
-0.0769	-0.0527
-0.0109	0.0225
-0.0115	0.0452
-0.0205	-0.0031
[truncated: 984 more rows]

## Sheet: fig2d
frac_neigh_wt_ben	frac_neigh_mut_ben
0.1818	0.5833
0.1818	0.4615
0	0.3077
0.0909	0.3846
0.1667	0
0.0833	0.0833
0.2222	0.0769
0.2222	0.2727
0.2222	0.4444
0.1	0
0.1	0
0.1667	0
0.1667	0.2308
0.25	0
0.1	0.3077
0.2222	0.1818
0.2222	0
0.375	0.4
0.0909	0.1667
0.25	0
0.25	0.1538
0.0833	0.1667
0.0909	0.3
0.2222	0.0909
0.2222	0.25
0.2222	0.1667
0.1	0.5
0.0909	0.3846
0.0909	0.0833
0.25	0.1818
0.0909	0.3333
0.125	0.4444
0.2727	0.2308
0	0
0.0909	0.3333
0.0909	0.0833
0.0909	0.0909
0.0909	0.25
0.3636	0.6667
0.1111	0.1667
0.4	0.6667
0.4	0.2727
0.1667	0.0769
0.1	0.3077
0.1	0.1818
0	0.2
0.0909	0.2222
0.0833	0.0769
0.1667	0.5
0.2308	0.3846
0	0
0.25	0.4615
0.3333	0.3333
0.1818	0.0833
0.1818	0.25
0.25	0.0769
0.25	0.3846
0.25	0.0833
0.3	0.2308
0.25	0
0.25	0.0833
0.2308	0.2308
0.25	0.6667
0.0909	0.3077
0.5714	0.8333
0.3	0.2
0.3	0.4
0.4167	0.9231
0.4167	0.8333
0.4167	0.6923
0.75	0.8889
0.0833	0.0833
0.0833	0.0769
0.125	0
0.4545	0.7692
0.7	0.8333
0.6364	0.75
0.6364	0.75
0.2222	0.2727
0.2727	0.4
0.2308	0.0769
0.2308	0
0.2	0.2308
0.3333	0.3077
0.2727	0.3333
0.2727	0.3333
0.3333	0.3
0.4545	0.75
0.4545	0.6364
0.2222	0.4545
0.2222	0.3
0.5714	1
0.2308	0.5385
0.2308	0.1538
0.3333	0.5385
0.2727	0.3077
0.2727	0.2308
0.5455	0.9091
0.5455	0.9167
0.1	0.4545
0.1	0.3077
0.3333	0.3077
0.0769	0.0769
0.6923	0.8462
0.2308	0
0.2308	0.1538
0.2308	0.3077
0	0.1818
0.1667	0.8
0.1538	0.3077
0.1667	0.1667
0	0.3333
0.0909	0.2
0.1818	0.1538
0.3077	0.4615
0.6364	0.875
0.2222	0.4167
0.2	0.3333
0.2	0.7143
0.3	0.3333
0.4444	0.7273
0.6667	0.9
0.7	0.9167
0.0909	0.4
0.0769	0.3077
0.0769	0.1538
0.1	0.2857
0.625	0.9
0.3	0.4167
0.5	0.9167
0.4	0.875
0.4	0.6667
0.2222	0.2308
0.2222	0
0	0
0.2222	0.1111
0.3	0.1667
0.25	0.5833
0	0.4444
0.5	0.5385
0.5	0.75
0.8889	1
0.1818	0.3333
0.2727	0
0.25	0.3077
0.0909	0.5385
0	0.0833
0.4615	0.5385
0.0833	0.3333
0.1	0.4
0.1	0.2
0.1667	0
0	0.3077
0.5833	0.7273
0.1818	0.2727
0.25	0.3077
0.1	0
0.1	0.0833
0.2222	0.3333
0.4545	0.5385
0.3	0.5385
0	0.4
0	0
0.4167	0.4615
0	0
0.4444	0.7692
1	1
0.2857	0.5
0.3333	0.6
0.3	0.6923
0.3	0.5
0.2	0
0.2	0.2727
0.3333	0.6923
0.4	0.4545
0.3333	0.5714
0.1818	0.4615
0.3333	0.1818
0.3333	0.2727
0.3333	0.2222
0.3333	0.1667
0.75	0.8333
0.25	0.6
0.25	0.3846
0.6154	0.6923
0.6154	0.6364
0.6	1
0.4545	0.875
0.5	0.625
0.5455	0.5455
0.5	0.7
0.4	0.5
0.125	0.4545
0.125	0.4
0	0.0769
0.1111	0.0909
0.3333	0.4167
0.7	0.6923
0.3333	0.6364
0.3333	0.4615
0.1111	0.2727
0.1111	0.1
0.2222	0.7273
0.2222	0.75
0.375	0.8182
0.1818	0.4
0.4545	0.75
0.5	0.7692
0.4167	0.3077
0.1538	0.3077
0	0.3077
0.2	0.3077
0	0
0.4444	0.7778
0.7273	0.9167
0.3333	0.5
0.3333	0.3
0.4	0.5385
0.4	0.8333
0.6667	0.75
0.3333	0.7273
0.4167	0.6667
0.3333	0.5833
0.0833	0.3
0.0833	0.25
0.1538	0.3846
0.6667	1
0.2	0.4444
0.3	0.5
0.2	0.4545
0.6	0.8
0.4	0.5833
0.2727	0.8889
0.25	0.6154
0.1429	0.7
0.125	0.6364
0.4167	0.6154
0.5	0.9167
0.5	0.75
0.4	0.7778
0.4	1
0.2308	0.6154
0.5	0.8333
0.3333	0.4167
0	0.2857
0.25	0.5833
0.5556	0.8889
0	0
0.1	0.3846
0.3	0.4286
0.2727	0.4
0.6364	0.8571
0.4	0.4615
0.4	0.6364
0.25	0.5385
0.25	0.6923
0.4167	0.875
0.3846	0.5455
0.4167	0.6667
0.3846	0.8333
0.4167	0.5833
0.3846	0.6154
0.2308	0.3077
0.2222	0.5
0.2	0.3846
0.5833	0.8333
0.6667	0.8462
0.3077	0.4615
0.1818	0.4167
0	0
0.4	1
0.2727	0.75
0.75	0.75
0.5	0.5
0.5455	0.5
0.4545	0.8333
0.4545	1
0.4	1
0.4	0.7273
0.1667	0.4615
0.1667	0.5
0.6	0.7
0.25	0.7273
0.3077	0.4615
0.5	0.6667
0.5556	0.6667
0.9091	0.8333
0.4	0.8889
0.3077	0.75
0.3077	0.5385
0.3077	0.3846
0.3636	0.4167
0.4545	0.5
0.8	0.7778
0	0.5
0.4444	0.4615
0.4167	0.5385
0.1818	0.4545
0.0833	0.2222
0.0833	0.3333
0.1538	0.3077
0.5833	0.9167
0.1818	0.7143
0.1667	0.2308
0.0833	0
0.0833	0.0769
0.5	0.8571
0.3077	0.6154
0.3333	0.6667
0.3333	0.4167
0.3333	0.4167
0.3333	0.6154
0.3333	0.5385
0	0.5
0.1818	0.4615
0.2	0.5
0.4167	0.6923
0	0.3846
0.125	0.1818
0.2727	0.9
0.25	0.0833
0.3077	0.3077
0.5	0.6667
0	0
0.1667	0.1538
0.4545	0.4167
0.5	0.5385
0	0.0769
0.2308	0.5385
0.4615	0.6923
0.2308	0.5385
0.2308	0.3077
0.5	0.8182
0.4167	0.5833
0.4615	0.2308
0.3	0.6667
0.3636	0.5385
0.1667	0.2308
0.1	0.3333
0.1	0.5385
0.2	0.4444
0.1818	0.2308
0.1818	0.1538
0.1667	0.5556
0.1538	0.2308
0.0769	0
0.0769	0.0769
0.5	0.8571
0.5455	0.4167
0.5455	0.3846
0.5455	0.4615
0.5	0.8571
0.1538	0.6364
0.1538	0.4615
0.2	0.3846
0.5	1
0.1818	0.5833
0.1667	0.4167
0.25	0.6667
0.2308	0.4615
0.2308	0.4615
0.9091	0.9167
0.1	0.5
0.3846	0.6923
0.25	0.5
0.25	0.3077
0.3846	0.6154
0	0.4615
0.0833	0.4444
0.1429	0.1538
0.1429	0.5
0.3333	0.7143
0.1	0.1667
0.6154	0.7692
0.3333	0.6
0.3846	0.5385
0.2727	0.4167
0.25	0.4615
0.25	0.4615
0.4167	0.5
0.3636	0.5
0.4167	0.6154
0.4545	0.75
0.3	0.6154
0	0.2308
0.2308	0.2308
0.25	0.5
0.2308	0.2308
0.2308	0.6154
0.0769	0
0.0769	0.0769
0.6364	0.75
0.6667	0.6923
0.0769	0.3077
0.2727	0.6
0.3846	0.6154
0.3846	0.4615
0.5385	0.6154
0.4615	0.4615
0.3636	0.7778
0.3636	0.75
0.3636	0.4545
0.3077	0.9231
0.3077	0.8
0.4615	0.6154
0.25	0.4167
0	0.0769
0.3	0.6667
0.3636	0.5833
0.3333	0.5833
0.3846	0.6667
0.3077	0.5385
0.3846	0.3846
0.1538	0.2308
0.2	0.5455
0.4615	0.5385
0.5455	0.75
0.4545	0.5455
0.4	0.75
0.4	0.7692
0.3846	0.5385
0.3333	0.75
0.4615	0.5385
0.4615	0.5385
0.0833	0.5455
0.4167	0.7692
0.4167	0.6923
0.4545	0.6154
0.3636	0.8
0.5385	0.6923
0.5385	0.7692
0.0909	0.4444
0.0909	0.5
0.6	0.9091
0.6	0.7692
0.6	0.5833
0.5	0.5833
0.4615	0.3077
0.75	0.8333
0	0.2
0.2308	0.2308
0.1667	0.4167
0.0769	0.0769
0.5385	0.8333
0.1538	0.7692
0.1667	0.3846
0.4615	0.9091
0.2308	0.3846
0.2308	0.5385
0.5	0.6667
0.4615	0.6154
0.4167	0.75
0.4615	0.4615
0.5455	0.75
0.5833	0.7692
1	1
0.4444	0.7143
0.3333	1
0.3333	0.6667
0.3077	0.5455
0.3077	0.7692
0.5	0.6667
0.5385	0.75
0.3333	0.6667
0.3333	0.6667
0.3	0.3846
0.1111	0.5385
0.6667	1
0.6364	0.9091
0.1538	0.6154
0.4	0.5833
0.4	0.6667
0.1	0.5833
0.1818	0.6923
0.5	0.6667
0.8	0.6667
1	1
0.25	0.5
0.2222	0.5
0.7778	0.9091
0.5833	0.9091
0.1	0.3333
0.5	0.8333
0.5	1
1	0.9091
0.5	0.75
0.5833	0.6667
0.5	0.75
0.4167	0.5455
0.3333	0.5455
0.4545	0.6667
0.5833	0.7
0.5385	0.5385
0.1667	0.3333
0.1667	0.3333
0.1538	0.3846
0.3333	0.5833
0.3077	0.6154
0.5	0.6667
0.3636	0.625
0.3636	0.6154
0.5455	0.8
0.5833	0.75
0.5455	0.7778
0.5	0.5833
0.5385	0.8462
0.3333	0.7
0.4	0.6667
0.4	0.5833
0.4615	0.9231
0.4615	0.6923
0.2222	0.7143
0.2222	0.6364
0.75	0.6667
0	0.8889
0.1	0.2727
0.375	1
0.2727	0.4
0.2727	0.1667
0.3333	0.4167
0.3333	0.3333
0.5833	0.8333
0.3333	0.8333
0.5	0.9091
0.5385	0.8182
0.6	0.8333
0.4615	0.7692
0.1111	0.7273
0.125	0.75
0.6	1
0.6	0.8182
0.6154	0.6923
0.4545	0.6667
0.4444	0.9231
0.4545	0.3846
0.3636	0.5455
0.4615	0.75
0.5	0.6667
0.4615	0.6154
0.2222	0.7273
0.3333	0.75
0.3077	0.6154
0.3077	0.8
0.5455	0.9167
0.3333	0.6667
0.3846	0.6154
0.3846	0.6923
0.8462	0.8462
0.4444	0.75
0.1818	0.4615
0.0909	0.7143
0.4444	0.6667
0	0.375
0.8182	0.9091
0.1667	0.9167
0.1667	0.5833
0.1538	0.9231
0.3	0.6
0.2727	0.6923
0.5	0.8333
0.5	0.6364
0.5	0.7273
0.5	0.7273
0.5	0.6667
0.5385	0.6154
0.5	0.5833
0.5385	0.5385
0.2222	0.5
0.3	0.6154
0.25	0.5833
0.2308	0.6154
0.8333	0.9167
0.2222	0.6667
0.5	0.7273
0.6	1
0.4167	0.6364
0.4167	0.7273
0.4167	0.6154
0.6923	0.9231
0.5556	1
0.5	0.6
0.5	0.7692
0.3	0.7692
0.6154	1
0.6154	0.9231
0.625	1
0.5556	0.7273
0.6	0.7692
0.0909	0.4615
0.0909	0.3846
0.3636	0.8333
0.1	0.4
0.5455	0.9231
0.2	0.5385
0.25	0.6923
0.25	0.3077
0.7273	0.9091
0.5833	0.9167
0.2727	0.8333
0.25	0.6923
0.25	0.6154
0.2727	0.6667
0.625	0.9091
0.6154	0.9231
0.5833	0.6667
1	1
1	0.9091
0.3333	0.6667
0.3333	0.6
0.5	0.9
0.4545	0.7692
0.2727	0.2727
0.3	0.4167
0.2727	0.3846
0.4167	0.7
0	0.3077
0.25	0.5385
0.1818	0.4167
0.25	0.8
0	0
0.1667	0.4167
0.1667	0.0833
0.1538	0.1538
0.1538	0.0769
0.0909	0.0769
0.3636	0.6923
0.3333	0.7778
0.3077	0.2727
0.3333	0
0.3333	0.25
0	0.3
0.2	0.5
0.4545	0.8889
0.25	0.2727
0.25	0.0769
0.0833	0
0.0833	0
0.1667	0
0.2308	0.0769
0	0
0.1667	0.3636
0.0909	0.1
0.0833	0.0769
0.6667	0.9
0.1667	0.5385
0.1667	0.5385
0.6	0.7273
0.0909	0.4615
0.1429	0.8
0.1429	0.7692
0.1	0.0769
0.4545	0.6667
0.4545	0.5833
0.9091	0.9091
0.9167	0.9167
0.4444	0.6667
0.0833	0.3077
0.2222	0.75
0.1111	0.5833
0.1818	0.2727
0.2	0.4545
0.5455	0.9167
0.5	0.7692
0.5	0.5833
0.5	0.5385
0.2	0.4615
0	0
0.5	0.8333
0.4167	0.75
0.4615	0.6923
0.2222	0.3
0	0.5
0.3636	0.8333
0.3636	0.6154
0.3	0.75
0.4	0.5
0.4167	0.8571
0.1538	0.5385
0.1538	0.5385
0.5455	0.6
0.6	0.75
0.0833	0.0769
0.0833	0.0769
0.2727	0.7143
0.25	0.6667
0.2727	0.5
0.25	0.3077
0.7692	1
0.7	0.9167
0.3	0.8333
0.2727	0.5
0.3	0.5833
0.4167	0.8333
0.3333	0.6154
0.3333	0.5385
0.6667	1
0	0
0.6923	0.8333
0.3636	0.5
0.3333	0.4167
0.3636	0.4167
0.3333	0.3846
0.1	0.0769
0.6	0.8182
0.5	0.8333
0.1667	0.5
0.1667	0.3333
0.3	0.5556
0.5	0.7273
0.2727	0.25
0.9	1
0.9091	1
0.25	0.4167
0.2308	0.5385
0.3333	0.7273
0.1818	0.5833
0.5455	0.7273
0.5385	0.9167
0.25	0.7273
0.2308	0.4615
0.4615	0.6923
0.3	0.2222
0.3	0.6364
0.6	0.875
0.8333	0.8333
0.3636	0.8333
0.4545	0.6667
0.4545	0.8889
0.5	0.6923
0.5385	0.6154
0.5385	0.8462
0.3077	0.7692
0.3077	0.4545
0.3077	0.3846
0.7778	0.7778
0.8	1
0.6667	0.9
0.6667	0.7692
0.0833	0.25
0.3333	0.2222
0.3077	0.3077
0.2308	0.2308
0.2308	0.0769
0.1667	0.5833
0.2308	0.0769
0.3846	0.3077
0.25	0.0909
0.2308	0.2308
0.25	0.0909
0.2308	0.2308
0.1	0.3333
0.25	0.3333
0.2308	0.2727
0.3333	0.5556
0.25	0.4167
0.3077	0.7692
0.3846	0.4615
0.4	0.6667
0.5455	0.5385
0.1	0.4167
0.1818	0.5385
0.3077	0.3846
0.2222	0.4615
0.1538	0.0769
0.0833	0.0833
0.0833	0.25
0.0833	0.25
0.1667	0
0.1538	0.1538
0	0.2
0.0833	0
0.0833	0.25
0.1538	0.3077
0.5833	0.8182
0.5833	0.6667
0.6154	1
0.5	0.7692
0.4	0.25
0.4	0.5
0.1667	0.6667
0.1667	0.5
0.3077	0.2308
0.4167	0.5
0.4167	0.6923
0.4167	0.5385
0.4167	0.3846
0.2308	0.2308
0.3	0.5
0.7273	0.75
0.7273	0.9167
0.4444	0.8333
0	0.5
0.0769	0.3077
0.0769	0
0.2308	0.2308
0.4167	0.5455
0.3846	0.3077
0.4167	0.5455
0.3846	0.4615
0.1667	0.1538
0.0833	0.2308
0.0833	0.4615
0.6154	0.9231
0.5833	0.9167
0.6154	0.75
0.6154	0.4615
0.6154	0.5385
0.2	0.5
0.1538	0.4615
0.1667	0.4167
0.1538	0.6923
0.5	0.8333
0.4444	0.6667
0.4	0.8462
0.4	0.6667
0.5833	0.8
0.25	0.6667
0.1818	0.4615
0.5385	0.6923
0.3077	0.6667
0.3333	0.3333
0.3333	0.2727
0.2727	0.4444
0.1667	0.3333
0.1538	0.1538
0.1667	0
0.1667	0.4545
0.1538	0.3077
0.0769	0
0.1538	0.0769
0.1538	0.2308
0.5	0.7692
0.0769	0.4615
0.25	0.8182
0.3077	0.3846
0.2308	0.3077
0.4545	0.75
0.5	0.5
0.3846	0.6667
0.5455	0.8571
0.5455	0.7273
0.25	0.5
0.25	0.3846
0.4167	0.5
0.6667	0.75
0.0769	0.3077
0.25	0.3333
0.2308	0.2308
0.25	0.1667
0.2308	0.2308
0.3333	0.4545
0.3077	0.3077
0.3333	0.5
0.3077	0.3846
0.1818	0.1538
0.4545	0.75
0.4167	0.6667
0.5385	0.6923
0.7692	0.9231
0.75	0.6667
0.3077	0.4615
0.3077	0.5385
0.3077	0.3846
0.3077	0.4615
0.5833	0.9167
0.5833	0.6667
0.6154	0.5385
0.1818	0.5
0.1818	0.4615
0.1818	0.3846
0.5	0.75
0.3846	0.6923
0.3333	0.5833
0.3846	0.6364
0.6364	0.75
0.5385	0.6923
0.5385	0.8333
0.5833	0.5
0.3846	0.6667
0.3846	0.3077
0.4167	0.3333
0.3846	0.3846
0.1538	0.2308
0.1667	0.1667
0.1538	0.1538
0.1667	0.25
0.0769	0.3077
0.0769	0.2308
0.0769	0.2308
0.3333	0.6667
0.3077	0.4615
0.1538	0.1538
0.75	0.7692
0.0833	0.4167
0.4615	0.6923
0.4167	0.5
0.5	0.5833
0.4615	0.3846
0.4615	0.5385
0.4615	0.75
0.4444	0.7778
0.4444	0.7273
0.4444	0.8
0.1	0.5385
0.6667	0.8462
0.2	0.3333
0.5	0.75
0.4615	0.6154
0.4615	0.4615
0.5	0.6364
0.4615	0.3077
0.8333	0.8571
0.7273	0.8571
0.75	0.9231
0.75	0.6923
0.5	0.8
0.5	0.5455
0.5385	0.8333
0.5385	0.6154
0.6667	0.6154
0.3333	0.8333
0.3077	0.3846
0.6923	0.7692
0.2	0.6364
0	0.6667
0.3077	0.8333
0.8333	0.8333
0.4	0.5
0.6	0.9091
0.6	0.8182
0.6	0.8462
0.6	0.75
0	0
0.25	0.6667
0.3077	0.3077
0.4167	0.7
0.5385	0.7692
0.5	0.75
0.5385	0.6923
0.3636	0.5833
0.1538	0.5
0.4615	0.6923
0.3077	0.3846
0.0909	0.5
0.6667	0.75
0.6364	0.75
0.3333	0.6667
0.3333	0.8333
0.3846	0.75
0.1667	0
0.1667	0
0.1538	0.1538
0.1538	0.0769
0.4167	0.5455
0	0
0.2727	0.4167
0.3333	0.6667
0.1667	0.25
0.5833	0.5833
0.5385	0.6923
0.4444	0.6364
0.5	0.4615
0.5	0.6364
0.5	0.7778
0.5	0.5
0.5	0.5
0.5385	0.4615
0.4167	0.6667
0.5	0.5833
0.4	0.5833
0.7	0.5385
0.4167	0.5833
0.4615	0.5385
0.0833	0.5
0.0833	0.0833
0.1667	0.0833
0.2308	0.0769
0.125	0.0769
0.25	0.75
0.3077	0.375
0.5	0.8333
0.0833	0.4167
0.6667	0.75
0.3846	0.4615
0.7273	0.8889
0.4167	0.6667
0.5	0.8182
0.0833	0
0.1667	0.0833
0.3333	0.8182
0.25	0.4167
0.5833	0.75
0.3636	0.6364
0.8333	0.8182
0.0909	0
0.0909	0.0769
0.0909	0.3846
0.6364	0.8462
0.0909	0.1667
0.3636	0.5833
0.4167	0.4615
0.4545	0.6364
0.4167	0.5
0.6154	0.6923
0.4615	0.6154
0.2727	0.2727
0.2727	0.4545
0.75	0.9167
0.7692	0.7692
0.3333	0.7273
0.4	0.6923
0.6	0.6364
0.4	0.8182
0.9167	0.875
0.9167	0.9091
1	0.8333
0.0833	0.75
0.0769	0.5385
0.4167	0.8889
0	0.0769
0.5	0.8333
0.5	0.7692
0.4444	1
0.3636	0.5455
0.3636	0.9167
0.6154	0.7692
0.4167	0.75
0.5385	0.6923
0.2727	0.5385
0.2727	0.6923
0.8	0.875
0.8182	0.8462
0.3636	0.7273
0.5	0.5385
0.4167	0.7
0.4167	0.4167
0.3846	0.7692
0.4167	0.6364
0.4167	0.5455
0.3846	0.5833
0.4167	0.75
0.5	0.6667
0.4615	0.6923
0.4	0.7273
0.3636	0.6667
0.4	0.4
0.3636	0.6154
0.0833	0
0.0833	0.1667
0.2727	0.7
0.2727	0.8
0.3636	0.5
0.3636	0.6
0.4167	0.5385
0.4167	0.5385
0.3077	0.6923
0.3077	0.5385
0.8	0.7692
0.5833	0.75
0.3333	0.6667
0.4	0.75
0.4	0.7143
0.3846	0.5385
0.4167	0.75
0.3846	0.9231
0.3077	0.5385
0.3077	0.6154
1	0.8333
0.0833	0.0769
0.5833	0.9167
0.25	0.3333
0.3636	0.8333
0.2222	0.3333
0.2222	0.1667
0.3	0.7273
0.5	0.8462
0.25	0.8333
0.2308	0.3077
0.4167	0.75
0.3846	0.7692
0.4167	0.5833
0.5833	0.5
0.5833	0.5833
0.6154	0.7692
0.4167	0.5385
0.5455	0.7692
0.5455	0.8462
0.3333	0.5
0.4167	0.75
0.3846	0.4615
0.3333	0.6364
0.3846	0.5385
0.6154	0.7692
0.6667	0.75
0.75	1
0.2222	0.8182
0.5833	0.5833
0.5385	0.6923
0.0833	0.6667
0.6667	1
0.6667	0.7692
0.4167	0.9231
0.2222	0.3846
0.5	0.875
0.4	0.6364
0.4545	0.6667
0.7692	0.7692
0.5	0.9167
0.5385	0.8462
0.5	1
0.4615	0.5385
0.4615	0.6154
0.4615	0.6154
0.4615	0.4615
0.1667	0.4444
0.0833	0.25
0.5833	0.75
0.6364	0.8333
0.3333	0.5
0.3333	0.75
0.7	1
0.6667	0.8889
0.0909	0.1667
0.4545	1
0.25	0.5
0.25	0.6364
0.3077	0.5385
0.6364	0.7
0.6364	0.6667
0.1667	0.4615
0.5	0.5455
0.4167	0.5833
0.4615	0.6923
0.3333	0.75
0.3846	0.6154
0.4545	1
0.5	0.6923
0.75	0.8333
0.6	0.6667
0.6364	0.7692
0.6364	0.75
0.6364	0.8333
0.5	0.8333
0.5	0.9091
0.5	0.8333
0.5385	0.7692
0.75	0.9167
0.7692	1
0.7692	0.8462
0.7692	0.9231
0.4	0.7778
0.3636	0.5833
0.3636	0.6364
0.6	0.8182
0.2857	0.3333
0	0.3636
0.25	0
0.25	0.3333
0.25	0.0833
0.3077	0.4615
0.3333	0.3333
0.3333	0.3333
0.1	0.4615
0.0833	0.3846
0	0
0.0769	0.3077
0.0769	0.2308
0.25	0.25
0.4615	0.7273
0.3333	0.3077
0.1538	0.1818
0.1538	0.1538
0.3636	0.75
0.1111	0.1667
0.2222	0.5833
0.2727	0.9
0.5	0.4545
0.25	0.25
0.1667	0.4167
0.1538	0.4615
0.2222	0.25
0.5	0.6364
0.4545	0.5
0.1538	0.2308
0.1667	0.1667
0.1667	0.1667
0.6667	0.8182
0.4545	0.8333
0.1667	0.2308
0.1538	0.4615
0.1667	0.6
0.4167	0.5
0.2	0.2308
0.1667	0.3077
0.1667	0.1538
0.25	0.25
0.25	0.1538
0.2308	0.3846
0.3636	0.75
0	0
0.4444	0.4545
0.25	0.4545
0.1667	0.4167
0.1	0.2308
0.1111	0.1818
0.1818	0.2308
0	0.1667
0.0769	0.2308
0.0769	0.1538
0.4615	0.7692
0.2308	0.1538
0.2727	1
0.1538	0.4615
0.1667	0.3
0.0833	0.3077
0.0833	0.2308
0.2308	0.1538
0.2308	0.1667
0.2308	0.3077
0.3846	0.5385
0.3846	0.9231
0.2	0.4167
0.2	0.1667
0.2727	0.4545
0.2308	0.3636
0.3846	0.4615
0.1538	0.2308
0.2308	0.2308
0.2308	0.2308
0.3846	0.6923
0.1818	0.25
0.1818	0.2308
0.2308	0.3077
0.2308	0.4615
0.2308	1
0	0
0.3636	0.8462
0.4167	0.5
0.4167	0.4545
0.5	0.6
0.1818	0.5
0.1667	0.3846
0.1667	0.25
0.1667	0.1667
0.1667	0.1538
0.5714	0.7273
0.3	0.3
0.3	0.25
0.3	0.1818
0.3636	0.6364
0.3	0.7273
0.3636	0.7778
0.0833	0
0.2308	0.4615
0.25	0.25
0.4615	0.2308
0.3333	0.5455
0.3077	0.4
0.0769	0.1538
0	0.1538
0.3846	0.5385
0.0909	0.1538
0.1818	0.2727
0.1818	0.3077
0.1111	0.25
0.4615	0.4615
0.5	0.3333
0.4615	0.1667
0.3636	0.5556
0.375	0.4615
0.375	0.5556
0.0769	0.0769
0.0769	0.2308
0.25	0
0.25	0.1667
0.25	0.2308
0.2308	0.0769
0.2308	0.2308
0.0769	0.1538
0.4615	0.3077
0.4167	0.7273
0.4615	0.7692
0.1667	0.4167
0.0833	0.0833
0.0769	0
0.3333	0.1667
0.3077	0.2308
0.4167	0.3333
0.4615	0.4615
0.2	0.3333
0.3846	0.2727
0.0833	0.2727
0.0833	0.0833
0.6364	1
0.125	0.25
0.1538	0.0769
0.1538	0.3846
0.3333	0
0.375	0.25
0.1538	0.3846
0.2308	0.2308
0.3333	0.7692
0.2727	0.7273
0.3333	0.5833
0	0.25
0.3333	0.75
0.1818	0.75
0.1818	0.0769
0.2	0.4167
0.1667	0.25
0.3077	0.2308
0	0.25
0.75	0.8333
0.4444	0.6923
0.5	0.75
0.0769	0.0769
0.0769	0.3077
0.3077	0.1538
0.3077	0.1538
0.3846	0.3077
0.3846	0.6923
0.3846	0.3846
0.2308	0.3077
0.6154	0.9167
0.3	0.3333
0.3636	0.4545
0.5	0.8333
0.5455	0.5833
0.3077	0.2308
0.2308	0.4615
0.8333	1
0.4167	0.5455
0.7	0.9167
0.2308	0.3846
0.25	0.25
0.3077	0.3846
0.0769	0.3077
0.5833	0.8333
0.3846	0.6923
0.1667	0.3333
0.0833	0.4545
0.0833	0.4167
0.1667	0.25
0.3333	0.6667
0.3333	0.5455
0.3333	0.5833
0.2222	0.5833
0.25	0.2308
0.4545	0.6667
0.6667	0.7273
0.6364	0.9167
0.5	0.5833
0.1667	0.2308
0.1818	0.0833
0.3846	0.0769
0.3846	0.3077
0.1538	0.1538
0.1538	0.1538
0.3077	0.3077
0.3077	0.5385
0.3077	0.3846
0.25	0.3077
0.25	0.4615
0.5	0.6923
0.25	0.5
0.4167	0.5
0.5833	0.5833
0.6	0.6667
0.6364	0.6923
0.6667	0.8462
0.0833	0.7
0.7692	0.9231
0.1667	0.25
0.2308	0.3846
0.1538	0.2308
0.1538	0.1538
0.3077	0.7692
0.3077	0.4615
0.1538	0.2308
0.1538	0.3077
0.1538	0.2308
0.2308	0.3077
0.2308	0.2308
0.3077	0.4167
0.3077	0.3846
0.3077	0.8462
0	0.25
0.25	0.3333
0.3077	0.2308
0.3077	0.3077
0.25	0.3077
0.3333	0.4615
0.6364	0.8333
0.4545	0.4615
0.5	0.7778
0.25	0.5385
0.7692	0.8462
0.3846	0.8462
0.4167	0.3636
0.4167	0.75
0.25	0.3077
0.25	0.2308
0.25	0.2308
0	0.7143
0.2308	0.4615
0.2308	0.6923
0.2308	0.6154
0.7692	0.8462
0.7692	0.7692
0.7	1
0.9231	1
0.2222	0.5
0.3333	0.4545
0.2222	0.2308
0.25	0.25
0.1538	0.4615
0	0.3077
0.0769	0.0769
0	0.1667
0	0.1667
0.25	0.4615
0.1538	0.0769
0.6923	0.8462
0.1818	0.5
0.25	0.25
0.3846	0.2308
0.5455	0.8333
0.3333	0.1818
0.3333	0.1667
0.3077	0.2308
0.3077	0.0769
0	0
0.4167	0.5
0.2727	0.2308
0	0.1667
0.3333	0.0833
0.3333	0.25
0.4167	0.1818
0.3333	0.3333
0.3846	0.6154
0.1	0.0769
0.2727	0.75
0.3333	0.6154
0.3846	0.4615
0.3846	0.4167
0.3846	0.4615
0.3	0.1818
0.3333	0.4545
0.3333	0.3077
0.1667	0.25
0.1667	0.1667
0.25	0.25
0.2308	0.1538
0.3333	0.3333
0.5	0.5833
0.1111	0.4167
0.2727	0.3
0.3333	0.3333
0.3636	0.4545
0.3333	0.6154
0.6364	0.9167
0.2	0.5
0.3	0
0.1667	0.1667
0.25	0.0769
0.25	0
0.2222	0.6154
0.2222	0.3333
0.2222	0.7
0.4167	0.4167
0.3846	0.6667
0.1667	0.3333
0.1667	0.5
0.3333	0.25
0.25	0.0833
0.3077	0.3077
0.2308	0.5385
0.4545	0.25
0.3636	0.6364
0.4167	0.5385
0	0.1667
0.1667	0.1667
0.25	0.0833
0.2308	0.1538
0.4167	0.75
0.4167	0.5833
0.1667	0.3077
0.1667	0.3333
0.3333	0.4167
0.3846	0.5385
0.1667	0.2308
0.2	0.3636
0.2	0.25
0.1	0.5833
0.1818	0.5
0.1818	0.3333
0.25	0.1667
0.25	0.6667
0.3077	0.6154
0.5	0.5
0.3636	0.6364
0.0833	0.25
0.3636	0.4167
0.3636	0.3846
0.5556	0.8889
0.5556	0.8889
0.1667	0.3636
0.1538	0.4615
0.1667	0.0909
0.6923	0.9231
0.3	0.6154
0.8333	0.75
0.8182	0.75
0.8182	0.8333
0.8333	1
0	0
0.3846	0.6154
0.1818	0
0.1818	0
0.25	0.6667
0.25	0.4167
0.3077	0.5385
0.25	0.4167
0.25	0.4167
0	0.3846
0.6364	0.7273
0.1818	0.1667
0.1818	0.1667
0.25	0.1538
0.5833	0.5
0.5556	0.875
0.2308	0.4615
0.1667	0.3333
0.4	0.6364
0.3	0.7
0.25	0.2308
0.0769	0.3846
0.0769	0.2308
0.25	0.1667
0.1667	0.3333
0.5	0.8
0.6667	0.9167
0.5	0.5
0.5385	0.6154
0.0833	0.4167
0.0769	0.4615
0.4545	0.6364
0.4545	0.6154
0.5	0.6364
0.2	0.3
0.1818	0.4545
0.2	0.3636
0.5	0.5
0.6364	0.8333
0.6667	0.8462
0.4167	0.5455
0	0.5385
0.1538	0.0769
0.1538	0.0769
0.1538	0.0769
0.3077	0.6154
0.2	0
0.2	0.0769
0.0833	0.3333
0.0833	0.2308
0.0909	0.3
0.1667	0.6667
0.3333	0.5
0.3333	0.3333
0.5385	0.3846
0.3846	0.8462
0.1667	0.25
0.1667	0.25
0.2308	0.1538
0.4167	0.6667
0.4167	0.5
0.5	0.4167
0.2727	0.5455
0.9167	0.9167
0.4	0.5
0.4	0.6
0.4	0.6364
0.0833	0.25
0.0833	0.3077
0.5455	0.7273
0.2727	0.5
0.1818	0.4
0.6667	0.8333
0.4167	0.7273
0.4167	0.5
0.4615	0.7692
0.4615	0.6923
0.5	0.5556
0.4167	0.6
0.2	0.4545
0.4167	0.6364
0.4615	0.4167
0.5	0.75
0.3077	0.4615
0.3077	0.3846
0.2	0.3077
0.1	0.3846
0.1	0.3
0.2727	0.4167
0.0833	0.1667
0.0833	0.1667
0.5	0.8333
0.6154	0.6154
0.3	0.4167
0.4167	0.6923
0.4545	0.75
0.2	0.4444
0.2	0.2727
0.2	0.3636
0.5	0.5833
0.0909	0.4545
0.3846	0.6154
0.3846	0.7273
0.5	0.9
0.5	0.7
0.4444	0.5385
0.4444	0.8182
0.0769	0.0769
0.0833	0.25
0.2308	0.7692
0.25	0.0833
0.25	0
0.25	0.25
0.4286	0.7273
0.0909	0.25
0.3333	0.7692
0.3846	0.4615
0.3333	0.6667
0.3077	0.9091
0.1667	0.25
0.25	0
0.1538	0
0.1538	0.1538
0.0833	0
0.0833	0.0769
0.5	0.6364
0.3077	0.4615
0.25	0.5
0.3333	0.5
0.1667	0.4167
0.1538	0.3077
0.1538	0.4615
0.1667	0.4615
0.25	0.5833
0.5385	0.8462
0.25	0
0.1538	0.3846
0.0833	0.25
0.1667	0.1667
0.0833	0.25
0.0769	0.1538
0.3333	0.4167
0	0.1538
0.4545	0.8889
0.6	0.75
0	0.7
0.3077	0.4615
0.3077	0.6154
0.3	0.6154
0.2727	0.4167
0.25	0.5
0.25	0.2308
0.0769	0
0.0769	0.0769
0	0.6
0.6154	0.5385
0.4545	0.75
0.4167	0.5
0.4167	0.5
0.4545	0.5833
0.4545	0.5
0	0.5
0.1818	0.3636
0.1667	0.4615
0.1818	0.4167
0.0833	0.5
0.1818	0.6154
0.5385	0.9231
0	0.1538
0.4545	0.7692
0.5	0.5833
0.0833	0.0769
0.4167	0.8889
0.0769	0.0769
0.25	0.5
0.2308	0.4615
0.2308	0.3077
0.2308	0.2308
0.4615	0.5385
0.0769	0
0.0769	0.0769
0.4167	0.8462
0.4167	0.7778
0.3846	1
0.4167	0.75
0.3846	0.8462
0	0.25
0.6364	0.6667
0.3846	0.6923
0.5556	0.6923
0.1667	0.4
0.1538	0.4615
0.25	0.5833
0.2308	0.4615
0.25	0.4167
0.25	0.5
0.2308	0.4615
0.3077	0.2308
0.2308	0.3846
0.2308	0.3846
0.1538	0.4615
0	0.1538
0.25	0.3333
0.7	0.8462
0.4167	0.625
0.3846	0.4615
0.3846	0.8
0.0769	0.0769
0	0.5
0.4545	0.8889
0.5	0.6667
0.5	0.8889
0.9091	1
0.9091	1
0.9	1
0.3846	0.6923
0.4167	0.5833
0.5833	0.5833
0.3333	0.5833
0.3077	0.4615
0.5	0.75
0	0
0.5455	0.6667
0.4545	0.3636
0.3333	0.7
0.3333	0.5833
0.3333	0.5833
0.3333	0.5833
0.6667	0.7273
0.6667	0.75
0.1	0.75
0.6364	0.8889
0.5833	0.6923
0.5455	0.6667
0.3	0.6923
0.4	1
0.3636	0.7692
0.4444	0.6667
0.4444	0.3846
0.5	0.5455
0.25	0.5455
0.2308	0.2308
0.4167	0.8333
0.3846	0.3077
0.3846	0.4615
0.4167	0.5
0.3636	0.5
0.4167	0.4615
0.5833	0.7273
0.5385	0.5385
0.5	0.75
0.1818	0.3333
0.3846	0.7692
0.0769	0.0769
0.0769	0.0769
0.6154	0.5385
0.6154	0.8462
0.5833	0.8182
0.6154	0.6154
0.1818	0.3333
0.0909	0.3333
0.1667	0.25
0.3077	0.6
0.4167	0.5455
0.4545	0.6667
0.1667	0.25
0.1538	0.3077
0.25	0.0833
0.25	0.25
0.25	0.25
0.25	0.1667
0.1538	0.3846
0.1538	0.2308
0.5385	0.6923
0.1667	0.3333
0.5	0.75
0.1667	0.4167
0.2308	0.3846
0.2308	0.3077
0.1667	0
0.1667	0.25
0.1538	0.1538
0.4615	0.6154
0.5	0.75
0.25	0.5556
0.25	0.75
0.3077	0.3846
0.4167	0.6667
0.4167	0.75
0.4615	0.8462
0.4615	0.6154
0.5	0.5833
0.3077	0.4615
0.25	0.5
0.3333	0.4167
0.4615	0.6923
0.25	0.7
0.3333	0.4167
0.3333	0
0.0833	0.4167
0.1667	0.4167
0.0769	0.3846
0.0769	0.5385
0.4167	0.3636
0.4167	0.5833
0.4615	0.6154
0.1667	0.25
0.2308	0.6923
0.0833	0.1667
0.0833	0.4167
0.2	0.6154
0.7692	0.6923
0.5385	0.7692
0.3077	0.4615
0.3	0.6
0.3333	0.5556
0.0909	0.5833
0.0909	0.7778
0.3077	0.6923
0.0769	0.2308
0.0769	0
0.3636	0.3
0.4167	0.2308
0.4167	0.3846
0.2308	0.1538
0.6	0.75
0.5	0.6667
0.5	0.6667
0.5385	0.8462
0.5385	0.6923
0.75	0.8462
0.75	0.8462
0.75	0.75
0.5	0.8182
0.6667	0.8889
0.6667	0.9167
0.4615	0.8
0.5	0.3077
0.1538	0.3846
0.3333	0.3333
0.3333	0.3333
0.1538	0
0.4	0.3846
0.3077	0.1538
0.3077	0.2308
0.3077	0.5
0.0833	0.25
0.0769	0
0.4167	0.5455
0.4615	0.6154
0	0.25
0.3333	0.5
0.4167	0.5833
0.3333	0.4167
0.4615	0.5385
0.4615	0.8571
0.5	0.5833
0.1111	0.5
0.375	0.4615
0.2222	0.6
0.2222	0.4615
0.1538	0.2308
0.1538	0.4615
0.3077	0.6154
0.0769	0.2308
0.0769	0.1538
0.3333	0.25
0.1818	0.4615
0.1538	0.0769
0.1538	0.1538
0.4167	0.5
0.5	0.5833
0.4167	0.5833
0.3846	0.6923
0.3333	0.5833
0.3846	0.6923
0.3846	0.5385
0.4167	0.5833
0.2308	0.4615
0.25	0.4545
0.25	0.4167
0.1538	0.5385
0.1667	0.1818
0.3846	0.8462
0.25	0.3333
0.25	0.8333
0.0769	0.3846
0.1538	0.1538
0.3077	0.1538
0.3077	0.4615
0.1538	0.3846
0.0769	0
0.0769	0.1538
0.3846	0.6923
0.1538	0.1538
0.1667	0.1667
0.2308	0.8462
0.25	0.6
0.2308	0.4615
0.3077	0.6154
0.3077	0.8462
0.25	0.8333
0.25	0.5833
0.3333	0.7273
0.3636	0.5833
0.5	0.7
0.5833	0.5833
0.5385	0.5385
0.5385	0.6923
0.5	0.75
0.5833	0.75
0.3077	0.5833
0.3077	0.6154
0.3077	0.7692
0.3333	0.5833
0.5	0.7778
0.5556	0.6667
0.1667	0.5
0.2308	0.4615
0.1538	0.1538
0.1538	0.0769
0.4444	0.3077
0.6154	0.6923
0.5833	0.6667
0.4615	0.6923
0.4167	0.5
0.4615	0.6154
0.6667	0.8182
0.6667	0.5833
0.4167	0.75
0.5	0.8333
0.4615	0.4615
0.3	0.5833
0.6364	0.7778
0.6667	0.9231
0.7273	0.75
0.6667	0.7692
0.4545	0.6667
0.5833	0.9167
0.4615	0.4615
0.4615	0.6923
0.4615	0.6667
0.2308	0.5385
0.3077	0.3077
0.3846	0.6923
0.2308	0.3077
0.25	0.4167
0.0833	0.4167
0	0
0.1667	0.5
0.2308	0.4615
0.1667	0.4167
0.1667	0.4167
0.3846	0.6154
0.3333	0.6364
0.3333	0.75
0.5	0.5833
0.2308	0.6154
0.1667	0.4167
0.1667	0.5
0.25	0.5833
0.4615	0.5385
0.4615	0.5385
0.4615	0.5385
0.1538	0.4615
0.4167	1
0.4167	0.5833
0.3846	0.7273
0.1818	0.1667
0.1538	0
0.1667	0.4167
0.0833	0
0.0833	0
0.25	0.1818
0.1667	0.25
0.3333	0.5
0.25	0.3333
0.3333	0.25
0.3333	0.5
0.25	0.4167
0.3077	0.4615
0.4167	0.7
0.4167	0.6667
0.4167	0.5833
[truncated: 984 more rows]

## Sheet: fig2f
n_EE=0	n_EE>0
0.529014	0.495321
0.508096	0.699331
0.52077	0.640391
0.312521	0.379192
0.135025	0.486623
0.500441	0.594034
0.433414	0.511171
0.512651	0.637306
0.677689	0.476475
0.442752	0.513446
0.55471	0.90713
0.475694	0.507126
0.599681	0.527048
0.505436	0.54199
0.460016	0.498908
0.405652	0.625908
0.490472	0.522868
0.64154	0.436503
0.508045	0.496467
0.634071	0.510034
0.502404	0.572499
0.384379	0.568576
0.322958	0.528487
0.532812	0.493922
0.465056	0.358704
0.906894	0.480923
0.395927	0.642387
0.397911	0.490913
0.341129	0.573641
0.57534	0.492217
0.725194	0.713855
0.463631	0.51496
0.284253	0.493703
0.180335	0.496613
0.491607	0.617435
0.529108	0.601874
0.808506	0.538667
0.526553	0.611085
0.676919	0.393992
0.472528	0.579145
0.735715	0.553177
0.385985	0.592361
0.510331	0.558495
0.632595	0.53791
0.354569	0.487307
0.58328	0.459623
0.369724	0.342434
0.344302	0.676789
0.782885	0.289112
0.56018	0.432001
0.503174	0.410767
0.828548	0.847716
0.489257	0.541009
0.534161	0.491427
0.487424	0.455166
0.523153	0.505682
0.131236	0.528377
0.390459	0.552888
0.41277	0.583483
0.325554	0.500315
0.797811	0.524804
0.436636	0.60984
0.625308	0.531729
0.5863	0.457509
0.492728	0.411308
0.453452	0.36122
0.469922	0.539593
0.431085	0.491285
0.600081	0.492477
0.501859	0.494842
0.528456	0.762667
0.319298	0.551197
0.621816	0.769295
0.49521	0.497397
0.54056	0.572892
0.442537	0.487893
0.558916	0.438902
0.68978	0.493466
0.449369	0.507819
0.48518	0.486635
0.304203	0.467582
0.483872	0.42589
0.0971105	0.45831
0.579305	0.347792
0.420921	0.506438
0.506542	0.592359
0.697498	0.510968
0.313537	0.484791
0.342547	0.56205
0.43836	0.53784
0.576207	0.414714
0.525835	0.399555
0.471405	0.56303
0.411281	0.504128
0.543431	0.539593
0.385674	0.523488
0.678397	0.706324
0.481688	0.425261
0.659038	0.561996
0.486378	0.446526
0.531505	0.314161
0.294901	0.291525
0.444623	0.469919
0.400599	0.494006
0.663165	0.378123
0.473947	0.630663
0.456664	0.586673
0.475136	0.519482
0.523663	0.506185
0.618523	0.517835
0.483833	0.52867
0.543525	0.50917
0.392757	0.448207
0.517781	0.584384
0.340938	0.491594
0.539062	0.527048
0.505401	0.360053
0.422969	0.496596
0.762618	0.52677
0.0820912	0.228033
0.608125	0.500315
0.475718	0.599903
0.561807	0.39754
0.29852	0.46432
0.535908	0.503174
0.541012	0.618151
0.501859	0.402296
0.20363	0.475753
0.659038	0.524447
0.470464	0.516956
0.559641	0.598172
0.588462	0.571534
0.333231	0.413127
0.352769	0.667911
0.479726	0.220757
0.480511	0.617843
0.621354	0.484715
0.473843	0.744847
0.618076	0.512522
0.620642	0.353685
0.560664	0.44292
0.475117	0.330966
0.581896	0.57754
0.460234	0.49066
0.401015	0.760207
0.484946	0.60984
0.359051	0.528456
0.488181	0.47487
0.530079	0.574545
0.455639	0.610381
0.458176	0.544907
0.607768	0.460514
0.4581	0.359269
0.233291	0.680303
0.59841	0.528864
0.358752	0.170474
0.395096	0.611085
0.438294	0.50076
0.483695	0.577234
0.519018	0.491452
0.485257	0.45487
0.512501	0.544907
0.48865	0.568375
0.432719	0.523573
0.502608	0.486917
0.509081	0.251497
0.498752	0.528027
0.397911	0.536007
0.587972	0.53445
0.804845	0.484698
0.475104	0.401332
0.452614	0.857633
0.504463	0.545238
0.56435	0.406969
0.313792	0.359145
0.507134	0.90713
0.501179	0.49735
0.468488	0.501229
0.440173	0.49066
0.485999	0.453936
0.54049	0.486096
0.447855	0.558495
0.471306	0.580786
0.54543	0.579516
0.352023	0.486655
0.500073	0.625908
0.284709	0.294844
0.493199	0.487307
0.62938	0.478249
0.507073	0.542588
0.562345	0.44292
0.533429	0.569127
0.620642	0.507411
0.54049	0.457562
0.527902	0.405068
0.41277	0.5634
0.434169	0.636352
0.397911	0.480392
0.180335	0.4201
0.464154	0.685841
0.241122	0.529211
0.382023	0.50076
0.551744	0.509294
0.392757	0.769295
0.50689	0.43064
0.528008	0.553654
0.487563	0.586744
0.51559	0.485033
0.545577	0.323657
0.557711	0.587528
0.490305	0.288879
0.404196	0.436936
0.592092	0.477199
0.544346	0.450219
0.485043	0.49799
0.36143	0.453069
0.530633	0.500132
0.575684	0.319946
0.670835	0.558584
0.468089	0.526658
0.543431	0.46524
0.567558	0.491593
0.27611	0.495949
0.453976	0.498398
0.127297	0.453385
0.470432	0.489337
0.395622	0.427247
0.397911	0.413127
0.397911	0.283973
0.375709	0.703378
0.478746	0.559671
0.288413	0.363421
0.42377	0.247297
0.505422	0.53491
0.455244	0.587325
0.523813	0.572499
0.53784	0.472612
0.685315	0.50652
0.536818	0.481849
0.448362	0.406671
0.672334	0.526184
0.409873	0.512053
0.508792	0.351458
0.365637	0.496981
0.489064	0.536288
0.547799	0.349802
0.374903	0.491427
0.485315	0.494006
0.521802	0.67862
0.485693	0.400183
0.20363	0.488714
0.467521	0.436213
0.535538	0.507091
0.685315	0.460931
0.494006	0.69586
0.481535	0.487307
0.482687	0.568375
0.493527	0.494167
0.505929	0.429682
0.523281	0.475689
0.508096	0.465863
0.455993	0.414952
0.467171	0.393054
0.604637	0.531978
0.480669	0.535097
0.470432	0.468709
0.360573	0.597061
0.761363	0.369145
0.135025	0.493275
0.489925	0.40574
0.378568	0.481913
0.545466	0.528487
0.609883	0.855818
0.41316	0.314161
0.516328	0.571429
0.59997	0.503385
0.460569	0.441294
0.505565	0.431724
0.797811	0.573484
0.544359	0.529176
0.250242	0.599939
0.391909	0.586673
0.62797	0.533343
0.508174	0.460064
0.616287	0.550257
0.533645	0.491427
0.573042	0.348169
0.541034	0.572974
0.483437	0.663165
0.337094	0.547167
0.397911	0.509557
0.558297	0.512092
0.375098	0.559158
0.621135	0.511264
0.486378	0.49437
0.467773	0.457194
0.582854	0.627671
0.481655	0.505579
0.188696	0.503582
0.807296	0.528377
0.560646	0.513808
0.480029	0.412289
0.447739	0.554836
0.501524	0.464466
0.661338	0.563174
0.797811	0.529398
0.481466	0.493922
0.510464	0.480648
0.380647	0.468329
0.493665	0.56129
0.503582	0.511366
0.512651	0.451596
0.689598	0.496587
0.634127	0.571914
0.526474	0.546584
0.552933	0.517453
0.54255	0.452314
0.587854	0.50872
0.506119	0.572892
0.316853	0.347102
0.543431	0.523663
0.486762	0.483403
0.495194	0.525859
0.512764	0.618079
0.802577	0.45309
0.530243	0.550607
0.454066	0.573414
0.298784	0.462603
0.446339	0.472374
0.48811	0.626076
0.541632	0.521457
0.29852	0.526184
0.507126	0.435718
0.643041	0.62938
0.512006	0.50652
0.45166	0.488808
0.604637	0.56018
0.483659	0.46524
0.501859	0.498499
0.396774	0.514146
0.472479	0.458889
0.352769	0.659207
0.40148	0.477269
0.496273	0.538926
0.625308	0.523589
0.416246	0.467017
0.479577	0.512053
0.66823	0.521515
0.483185	0.485151
0.517644	0.52198
0.565823	0.479473
0.642428	0.847952
0.494742	0.743635
0.468115	0.476316
0.276556	0.477826
0.40801	0.490395
0.478991	0.403061
0.552933	0.500315
0.57613	0.593456
0.573825	0.532194
0.341735	0.90713
0.456825	0.367238
0.235294	0.512053
0.454403	0.53859
0.476912	0.572565
0.762618	0.674148
0.439956	0.483842
0.492597	0.381637
0.510436	0.578574
0.56983	0.54718
0.420458	0.624642
0.550474	0.560517
0.432032	0.715515
0.470878	0.599939
0.486378	0.668589
0.354498	0.547445
0.250242	0.49804
0.749316	0.409472
0.777804	0.491853
0.484117	0.439765
0.474381	0.470527
0.479144	0.431578
0.715364	0.469023
0.239518	0.526184
0.485315	0.516746
0.590842	0.580786
0.624903	0.684554
0.456673	0.516956
0.480571	0.492644
0.54049	0.456626
0.373637	0.467651
0.501859	0.407637
0.215439	0.49437
0.565971	0.353201
0.305673	0.43868
0.607043	0.530863
0.512678	0.501819
0.296258	0.481181
0.54218	0.545976
0.437085	0.274308
0.54049	0.487307
0.515147	0.370146
0.352769	0.505316
0.49539	0.438623
0.349336	0.314161
0.661635	0.389897
0.297439	0.468122
0.601121	0.673098
0.542998	0.791881
0.522964	0.436168
0.493694	0.589461
0.443295	0.474077
0.504765	0.500531
0.499674	0.523171
0.182793	0.415367
0.543431	0.344792
0.484161	0.451887
0.330216	0.520338
0.261892	0.480706
0.560517	0.51893
0.748659	0.507315
0.501859	0.732874
0.477909	0.330699
0.461747	0.344722
0.494604	0.499164
0.366986	0.661729
0.57026	0.534583
0.587311	0.436427
0.446448	0.516656
0.344773	0.346901
0.53024	0.489244
0.481527	0.482019
0.483738	0.711381
0.432594	0.500686
0.352769	0.482155
0.579855	0.49804
0.519926	0.281527
0.333958	0.51753
0.403103	0.390384
0.423913	0.587403
0.530717	0.538667
0.461986	0.472374
0.293922	0.297087
0.466828	0.562264
0.506823	0.498562
0.538926	0.489339
0.332723	0.67588
0.423678	0.585843
0.466966	0.526184
0.465278	0.495344
0.22815	0.618151
0.588462	0.642428
0.480003	0.459445
0.472673	0.375892
0.515651	0.294738
0.609621	0.475114
0.355788	0.403728
0.46289	0.412289
0.425042	0.40612
0.677576	0.849766
0.534468	0.460786
0.690917	0.509797
0.165978	0.328975
0.484765	0.769295
0.329257	0.510507
0.511379	0.505047
0.317776	0.6017
0.576659	0.463283
0.54049	0.337703
0.536345	0.504684
0.529766	0.543329
0.58064	0.517598
0.481535	0.427247
0.54899	0.533371
0.485315	0.505262
0.604731	0.352763
0.394581	0.452573
0.568769	0.617738
0.473905	0.433668
0.655969	0.458812
0.524632	0.500686
0.546351	0.549005
0.43857	0.489337
0.52077	0.438623
0.474023	0.550866
0.526176	0.468511
0.531764	0.448573
0.458176	0.500686
0.446403	0.554931
0.749631	0.41187
0.368213	0.48406
0.534927	0.551328
0.495616	0.489507
0.431117	0.494843
0.391824	0.399187
0.560316	0.517598
0.582204	0.417936
0.467223	0.419702
0.762618	0.57027
0.528273	0.626771
0.377015	0.511384
0.387471	0.498908
0.177875	0.423101
0.494432	0.460114
0.341088	0.39841
0.352786	0.578481
0.520263	0.366383
0.454066	0.623998
0.527314	0.597061
0.576659	0.397386
0.797811	0.393183
0.41336	0.532546
0.359796	0.411501
0.372364	0.490313
0.496646	0.437178
0.560316	0.562295
0.52485	0.551706
0.484842	0.524447
0.501859	0.563776
0.352192	0.432242
0.428616	0.335968
0.490424	0.54532
0.560517	0.555702
0.220638	0.484698
0.485647	0.448102
0.570114	0.423134
0.531396	0.448146
0.492992	0.490721
0.54751	0.465736
0.594918	0.442752
0.500245	0.493922
0.391909	0.51496
0.493557	0.587325
0.482172	0.497231
0.664988	0.493922
0.235294	0.486581
0.449467	0.758034
0.546028	0.464151
0.511379	0.319327
0.509375	0.478563
0.555876	0.494605
0.496959	0.589261
0.468115	0.494048
0.389538	0.528487
0.530002	0.480159
0.528456	0.542635
0.41587	0.60949
0.341088	0.41996
0.727671	0.541727
0.582121	0.519846
0.346754	0.467746
0.277076	0.502276
0.317055	0.478031
0.563536	0.570494
0.680258	0.511889
0.481535	0.617933
0.440195	0.484698
0.494843	0.744847
0.513635	0.519153
0.572891	0.535136
0.149977	0.488186
0.465746	0.496739
0.56626	0.468837
0.608032	0.467298
0.397911	0.406901
0.492597	0.851065
0.444367	0.524447
0.198744	0.46266
0.715364	0.423678
0.431085	0.44759
0.273304	0.48868
0.484341	0.398246
0.37787	0.847952
0.902408	0.412466
0.488019	0.543522
0.554684	0.48908
0.390755	0.559021
0.423678	0.681864
0.451978	0.463825
0.609621	0.498584
0.417787	0.542856
0.507833	0.384089
0.542286	0.484896
0.321096	0.546867
0.46545	0.591785
0.397043	0.520907
0.417787	0.280669
0.480508	0.559084
0.515651	0.622631
0.476596	0.502123
0.54056	0.549005
0.429374	0.517835
0.501472	0.460301
0.523076	0.484698
0.467288	0.530925
0.491607	0.399475
0.507833	0.529347
0.50708	0.499305
0.344773	0.465407
0.689598	0.553072
0.53784	0.498551
0.762618	0.455614
0.661635	0.60984
0.438975	0.57456
0.493922	0.486222
0.659323	0.469538
0.762618	0.485111
0.330923	0.535971
0.360874	0.487157
0.507833	0.495232
0.643415	0.489861
0.4949	0.458544
0.341129	0.364276
0.512366	0.517988
0.404614	0.7657
0.208743	0.47487
0.503243	0.501315
0.560664	0.706324
0.553795	0.470766
0.520091	0.54743
0.599903	0.383365
0.52947	0.422762
0.294901	0.525971
0.546494	0.605261
0.489064	0.50652
0.476195	0.620642
0.533675	0.495115
0.445949	0.556755
0.414256	0.528377
0.665062	0.457211
0.481741	0.532035
0.424356	0.611088
0.493557	0.473164
0.488141	0.4298
0.606555	0.56303
0.403378	0.516369
0.172111	0.602587
0.565902	0.743635
0.463509	0.699326
0.493557	0.444802
0.472099	0.505615
0.608203	0.558495
0.517474	0.626216
0.560775	0.463564
0.332761	0.625206
0.476596	0.491427
0.4849	0.500868
0.417606	0.485911
0.573641	0.489861
0.483263	0.403749
0.350117	0.47923
0.488071	0.495754
0.378675	0.466808
0.648639	0.324074
0.296844	0.849766
0.135025	0.679853
0.398053	0.344871
0.495543	0.43064
0.476063	0.706324
0.493466	0.554931
0.459216	0.494006
0.504718	0.430899
0.582121	0.408225
0.341088	0.854385
0.295978	0.477219
0.412431	0.540769
0.310468	0.473979
0.388944	0.385477
0.586556	0.495645
0.529953	0.507742
0.524883	0.534089
0.521275	0.378484
0.541012	0.566614
0.452665	0.51088
0.471972	0.5634
0.34377	0.465284
0.590937	0.532194
0.344773	0.482796
0.359582	0.516367
0.552924	0.419714
0.54049	0.313435
0.639846	0.639748
0.543431	0.560423
0.51701	0.546634
0.501812	0.511016
0.524023	0.372277
0.528552	0.425174
0.501859	0.484698
0.346027	0.475329
0.567772	0.519243
0.530921	0.609512
0.295722	0.472689
0.374622	0.919924
0.371822	0.502404
0.54056	0.654887
0.516928	0.449075
0.337521	0.524447
0.501859	0.413354
0.568713	0.530863
0.476596	0.527019
0.440232	0.315859
0.538464	0.538079
0.601121	0.413813
0.624089	0.489861
0.449966	0.581137
0.317055	0.441112
0.489453	0.667763
0.528682	0.427644
0.560517	0.399293
0.521515	0.600055
0.512867	0.453594
0.475104	0.471939
0.453594	0.674148
0.526559	0.585668
0.461747	0.406538
0.558564	0.604971
0.483781	0.581332
0.624903	0.593961
0.512678	0.330008
0.494604	0.47709
0.576659	0.461395
0.459112	0.354534
0.295978	0.476308
0.392685	0.536397
0.2253	0.532194
0.391909	0.580875
0.471145	0.558322
0.482468	0.489194
0.480511	0.581432
0.485257	0.531681
0.352023	0.48548
0.526891	0.53545
0.405226	0.38857
0.346027	0.608139
0.679163	0.498379
0.277076	0.570986
0.462582	0.339242
0.481758	0.489378
0.504754	0.512801
0.609621	0.450884
0.196293	0.299211
0.61628	0.51211
0.648639	0.514245
0.29852	0.627424
0.462665	0.493346
0.277076	0.4384
0.597312	0.518036
0.489396	0.592429
0.60276	0.553654
0.352334	0.442511
0.510981	0.516746
0.454808	0.48908
0.468962	0.309484
0.422342	0.627424
0.48544	0.506395
0.490655	0.472253
0.385054	0.533952
0.552776	0.486917
0.392757	0.545594
0.515651	0.439765
0.20576	0.449075
0.496641	0.456062
0.348952	0.444956
0.381635	0.497733
0.427037	0.478184
0.595902	0.39845
0.609621	0.573641
0.398351	0.538319
0.67791	0.62938
0.436717	0.595082
0.648639	0.510752
0.450173	0.494973
0.515651	0.521654
0.436366	0.542673
0.445324	0.764392
0.582554	0.574189
0.567933	0.50652
0.135025	0.592678
0.465735	0.337042
0.490511	0.574545
0.492621	0.624642
0.305673	0.449489
0.416255	0.51144
0.417538	0.568004
0.399912	0.492217
0.516367	0.514848
0.66823	0.513607
0.433018	0.567772
0.523528	0.573414
0.467773	0.549159
0.381635	0.495306
0.488669	0.495306
0.544462	0.512567
0.478229	0.512651
0.341088	0.336836
0.586582	0.478563
0.520595	0.465392
0.509206	0.755799
0.519036	0.471872
0.481387	0.377079
0.553654	0.535097
0.493557	0.569363
0.661635	0.52858
0.621354	0.512678
0.515651	0.53562
0.398348	0.474903
0.478183	0.498834
0.454403	0.614956
0.498633	0.429606
0.483637	0.53637
0.481842	0.558495
0.488409	0.49353
0.564677	0.591276
0.520362	0.363625
0.685315	0.539885
0.472274	0.315852
0.368392	0.34321
0.350778	0.492559
0.661635	0.540827
0.424114	0.601685
0.395468	0.760207
0.559641	0.410849
0.480006	0.47732
0.287043	0.54013
0.502548	0.530134
0.473936	0.576667
0.372962	0.524447
0.495806	0.34473
0.499844	0.495088
0.499323	0.516656
0.490313	0.521592
0.532177	0.546513
0.507827	0.54532
0.621512	0.54718
0.397911	0.349802
0.54842	0.43761
0.677689	0.471405
0.367592	0.555168
0.53011	0.282394
0.397911	0.524804
0.420102	0.732874
0.558916	0.732874
0.498564	0.500132
0.519018	0.388101
0.554836	0.501416
0.512678	0.583483
0.343665	0.643944
0.491893	0.591436
0.436923	0.436905
0.567299	0.616676
0.481789	0.508792
0.589114	0.53006
0.55764	0.519846
0.442702	0.614825
0.483339	0.484735
0.363183	0.483421
0.515957	0.503107
0.520091	0.51553
0.50549	0.463846
0.486378	0.415697
0.521917	0.379232
0.600158	0.302443
0.431509	0.266102
0.356593	0.549468
0.276902	0.550857
0.235294	0.512184
0.42421	0.48811
0.556398	0.473507
0.502276	0.509013
0.223987	0.571535
0.456993	0.56733
0.671464	0.54846
0.474381	0.649374
0.423974	0.539605
0.502608	0.581735
0.530795	0.549949
0.679163	0.66246
0.472285	0.569108
0.679163	0.67555
0.298379	0.538926
0.496646	0.56372
0.480812	0.498462
0.473843	0.469538
0.159214	0.524447
0.481535	0.611085
0.528682	0.528487
0.584837	0.372838
0.435701	0.616646
0.422194	0.573414
0.54056	0.400183
0.356562	0.479931
0.296258	0.69586
0.476617	0.53011
0.602352	0.723699
0.494604	0.435529
0.450455	0.539842
0.54049	0.536733
0.482364	0.558495
0.513488	0.490801
0.409064	0.373743
0.685315	0.316819
0.492676	0.678328
0.425561	0.46012
0.564677	0.595082
0.672334	0.634743
0.296258	0.734048
0.482481	0.506722
0.351144	0.500048
0.177875	0.714213
0.56072	0.22179
0.502968	0.460191
0.462152	0.475336
0.369886	0.51893
0.550188	0.421698
0.471949	0.585138
0.50549	0.55043
0.54791	0.567282
0.492992	0.601555
0.480101	0.510963
0.482857	0.494677
0.440195	0.474002
0.493557	0.328683
0.441651	0.576667
0.182793	0.545976
0.478566	0.540852
0.341129	0.5032
0.373637	0.491121
0.495697	0.494646
0.520338	0.517295
0.467773	0.453097
0.427794	0.578481
0.497925	0.457509
0.362315	0.502182
0.361559	0.525302
0.457509	0.581034
0.396505	0.43752
0.53784	0.260144
0.464209	0.549003
0.177875	0.607391
0.273371	0.598896
0.5	0.553654
0.513912	0.528226
0.495273	0.592361
0.317389	0.358568
0.543431	0.585814
0.676592	0.576667
0.242978	0.477181
0.498752	0.310564
0.475051	0.617315
0.479577	0.468897
0.427887	0.626076
0.443085	0.515015
0.283747	0.565489
0.428729	0.514972
0.794425	0.49183
0.709579	0.425501
0.529108	0.3232
0.358699	0.55274
0.65396	0.528615
0.528167	0.479721
0.584199	0.413617
0.468827	0.308367
0.347299	0.522524
0.503362	0.456646
0.491216	0.319946
0.604637	0.514837
0.506695	0.561274
0.586533	0.377586
0.677576	0.528511
0.24297	0.529398
0.492693	0.486019
0.409178	0.551519
0.459216	0.596365
0.317389	0.495579
0.519854	0.55263
0.495689	0.427814
0.556353	0.49437
0.442752	0.673492
0.482692	0.607368
0.450809	0.500104
0.42927	0.598172
0.302017	0.493466
0.284253	0.627015
0.579634	0.557671
0.48074	0.521951
0.356993	0.470766
0.542759	0.537197
0.6088	0.53784
0.512678	0.382786
0.472381	0.481789
0.57026	0.454618
0.536449	0.534583
0.531599	0.330603
0.374018	0.726887
0.54049	0.431151
0.489838	0.55043
0.395031	0.357793
0.652604	0.576667
0.520872	0.575433
0.486378	0.517616
0.446448	0.460764
0.180335	0.364587
0.794278	0.627336
0.310947	0.551424
0.606947	0.349802
0.473968	0.493275
0.490434	0.419063
0.531764	0.883474
0.685315	0.434967
0.254041	0.515034
0.468219	0.518864
0.490271	0.553654
0.277076	0.459497
0.632694	0.589114
0.538926	0.433194
0.581788	0.536397
0.359582	0.585843
0.444916	0.90713
0.471502	0.48194
0.851096	0.547799
0.66101	0.482866
0.569266	0.488228
0.501703	0.664403
0.322249	0.468172
0.499017	0.473028
0.532788	0.49781
0.498554	0.534084
0.582854	0.493057
0.384887	0.574377
0.459369	0.434288
0.369022	0.530863
0.520644	0.628002
0.537481	0.427454
0.530438	0.854385
0.384379	0.486298
0.45716	0.386515
0.556575	0.482249
0.617738	0.585668
0.842283	0.620601
0.438041	0.505942
0.390199	0.492355
0.503651	0.425493
0.475822	0.494843
0.480003	0.524902
0.487096	0.504369
0.489548	0.49556
0.532788	0.618151
0.501472	0.643918
0.295722	0.433886
0.488496	0.479241
0.276951	0.72629
0.374622	0.432201
0.35326	0.357377
0.310747	0.553753
0.546236	0.491659
0.392468	0.464631
0.496278	0.516314
0.497742	0.526184
0.440687	0.541727
0.50549	0.50652
0.432004	0.578598
0.443979	0.55353
0.471578	0.527048
0.428506	0.407377
0.604637	0.511379
0.521792	0.411666
0.408926	0.441288
0.479664	0.533082
0.518514	0.297462
0.28777	0.572441
0.477514	0.544494
0.431117	0.5033
0.29459	0.53482
0.318337	0.558322
0.653974	0.426773
0.580666	0.434234
0.433413	0.447265
0.555194	0.39845
0.49911	0.494363
0.534859	0.589461
0.390922	0.47663
0.50549	0.553753
0.54842	0.545238
0.580282	0.624621
0.509971	0.448605
0.392018	0.52745
0.442937	0.520082
0.341129	0.390432
0.41248	0.378976
0.316454	0.502038
0.661635	0.520123
0.474381	0.500378
0.521465	0.518575
0.409162	0.457235
0.256745	0.472374
0.500268	0.573414
0.515334	0.706324
0.396023	0.764392
0.54899	0.528615
0.434826	0.485385
0.604637	0.459445
0.563912	0.641876
0.555826	0.482171
0.534609	0.375907
0.552933	0.510422
0.445324	0.496873
0.519379	0.827016
0.335267	0.53482
0.542474	0.331626
0.531728	0.338623
0.426131	0.605842
0.884637	0.640783
0.235294	0.493673
0.481894	0.400001
0.449589	0.78004
0.529953	0.527427
0.627994	0.498114
0.313179	0.455376
0.42807	0.589261
0.543431	0.418588
0.235294	0.424527
0.439647	0.543329
0.544462	0.524804
0.523678	0.414952
0.408522	0.555702
0.536126	0.40239
0.240946	0.504177
0.581043	0.51826
0.485999	0.43868
0.4341	0.564099
0.667535	0.504934
0.524396	0.544907
0.461425	0.515779
0.532812	0.475718
0.526467	0.670901
0.503147	0.491427
0.533675	0.398682
0.48518	0.499591
0.179443	0.494048
0.341129	0.557287
0.480512	0.504799
0.526176	0.499785
0.377387	0.55043
0.707138	0.500315
0.556438	0.744847
0.441873	0.497321
0.523699	0.579137
0.317389	0.758535
0.317389	0.539776
0.290082	0.454393
0.762618	0.618151
0.496587	0.522427
0.766803	0.53791
0.353811	0.517835
0.473754	0.478943
0.54791	0.626076
0.455379	0.396017
0.373637	0.57989
0.581137	0.397163
0.392608	0.470766
0.582856	0.487053
0.503389	0.543073
0.63765	0.556577
0.539829	0.418622
0.346061	0.50652
0.520149	0.410085
0.505536	0.415671
0.131236	0.578531
0.554836	0.543008
0.549453	0.513721
0.283026	0.493052
0.555826	0.509346
0.529906	0.523663
0.404614	0.538319
0.472518	0.463159
0.491933	0.501416
0.407614	0.524447
0.54846	0.479565
0.302533	0.366383
0.485827	0.485732
0.741892	0.563776
0.359582	0.492188
0.506695	0.397775
0.503501	0.567481
0.558916	0.509206
0.487868	0.344902
0.497684	0.559172
0.664988	0.421188
0.394901	0.421115
0.453452	0.460731
0.522143	0.496671
0.624963	0.53272
0.720539	0.52334
0.517434	0.35113
0.468827	0.487242
0.511379	0.285215
0.468837	0.463464
0.559616	0.464966
0.467773	0.528487
0.258892	0.443666
0.66823	0.524023
0.635848	0.569736
0.360573	0.313517
0.697498	0.480159
0.296981	0.609737
0.37079	0.471747
0.318464	0.851065
0.417556	0.530635
0.494604	0.618971
0.52446	0.424152
0.53024	0.553654
0.528431	0.607368
0.257702	0.566888
0.516367	0.532014
0.615765	0.542396
0.512724	0.553753
0.423974	0.559158
0.507833	0.544686
0.386536	0.367335
0.485702	0.26936
0.483268	0.325423
0.358752	0.764392
0.486626	0.60096
0.543431	0.524633
0.677576	0.46879
0.543431	0.460514
0.513332	0.770534
0.504839	0.51905
0.305673	0.512344
0.423974	0.558785
0.842283	0.610381
0.553912	0.521565
0.369935	0.673492
0.455379	0.314161
0.541012	0.569736
0.485647	0.190112
0.397911	0.544888
0.592678	0.417102
0.48806	0.508616
0.394669	0.579849
0.39213	0.507367
0.459575	0.451619
0.670371	0.90713
0.394404	0.526184
0.406764	0.502276
0.221835	0.532708
0.476111	0.51496
0.554836	0.588396
0.540821	0.535908
0.807296	0.643744
0.487512	0.524536
0.227725	0.619221
0.677689	0.51496
0.467773	0.548051
0.520964	0.411308
0.515651	0.51828
0.587311	0.90713
0.49272	0.531729
0.543431	0.468384
0.529963	0.552609
0.369641	0.397936
0.518378	0.442373
0.632819	0.571535
0.500073	0.65873
0.47556	0.49353
0.500404	0.464422
0.490194	0.6017
0.462665	0.659756
0.52293	0.560664
0.438273	0.53899
0.578479	0.711409
0.53024	0.394581
0.471571	0.601231
0.697498	0.287639
0.485257	0.328084
0.371147	0.525302
0.474381	0.482129
0.251141	0.303871
0.665861	0.521858
0.470432	0.679958
0.586951	0.393415
0.506987	0.451468
0.672289	0.503314
0.443058	0.611085
0.177952	0.498163
0.50549	0.391824
0.518514	0.526475
0.479779	0.624424
0.571535	0.478748
0.573057	0.679958
0.32338	0.542604
0.43515	0.576667
0.609243	0.434542
0.397269	0.558564
0.524961	0.523813
0.535932	0.513162
0.489339	0.476308
0.522081	0.419607
0.353557	0.420177
0.437191	0.542673
0.676919	0.346922
0.480923	0.463564
0.343038	0.520254
0.511179	0.506482
0.472113	0.355397
0.588337	0.517598
0.545466	0.485257
0.665861	0.443885
0.516367	0.289137
0.624913	0.458812
0.21755	0.594083
0.551322	0.498834
0.556718	0.470878
0.39426	0.470435
0.354341	0.392774
0.48544	0.538448
0.474682	0.450041
0.376308	0.493922
0.392757	0.572499
0.486794	0.311931
0.714206	0.658342
0.131236	0.49735
0.435377	0.503314
0.468406	0.537481
0.512678	0.486917
0.329087	0.766018
0.580786	0.562264
0.623399	0.674148
0.202338	0.615084
0.539303	0.474854
0.740283	0.530633
0.333231	0.385676
0.485094	0.533675
0.52293	0.478379
0.397364	0.538602
0.409032	0.491198
0.507	0.495754
0.416895	0.31503
0.609621	0.478527
0.560768	0.573207
0.235294	0.491593
0.591009	0.681895
0.235294	0.536927
0.563174	0.626977
0.377106	0.507922
0.568742	0.544494
0.478665	0.52531
0.762618	0.404298
0.501486	0.626216
0.28777	0.601136
0.197676	0.516522
0.398434	0.667763
0.544733	0.654597
0.558916	0.569753
0.34073	0.343396
0.441072	0.503268
0.541791	0.45662
0.548345	0.493014
0.561565	0.90713
0.64154	0.490422
0.530961	0.492992
0.487277	0.598172
0.396265	0.538926
0.526176	0.500686
0.131236	0.90713
0.420833	0.49066
0.528961	0.51439
0.530795	0.732874
0.510485	0.627015
0.478413	0.813628
0.560951	0.524299
0.520633	0.561825
0.587311	0.506611
0.457194	0.477199
0.319298	0.542233
0.488927	0.90713
0.485999	0.524447
0.435497	0.472994
0.520422	0.578481
0.484732	0.389392
0.487153	0.548051
0.388138	0.544494
0.470067	0.718595
0.463591	0.490944
0.344773	0.28127
0.35812	0.259319
0.665861	0.401168
0.518521	0.615188
0.496893	0.525971
0.526176	0.625908
0.539546	0.475586
0.486378	0.485064
0.54353	0.456709
0.442752	0.541288
0.611369	0.514146
0.552924	0.732874
0.332221	0.440589
0.513722	0.524435
0.393763	0.586802
0.516096	0.557471
0.35779	0.590467
0.410302	0.577493
0.495139	0.508538
0.434291	0.565489
0.319298	0.443027
0.510627	0.497075
0.382759	0.90713
0.501624	0.485795
0.5358	0.440232
0.381723	0.472192
0.434943	0.513858
0.464594	0.460421
0.520013	0.482161
0.489515	0.490395
0.352192	0.413452
0.412773	0.451793
0.500501	0.519243
0.372606	0.542361
0.404882	0.590045
0.434871	0.592956
0.476389	0.59432
0.517206	0.769885
0.524508	0.524902
0.296258	0.554931
0.495891	0.505387
0.514155	0.64777
0.599797	0.81186
0.501832	0.841342
0.439856	0.487535
0.631754	0.492992
0.42795	0.360677
0.417602	0.558083
0.348156	0.559877
0.60665	0.377636
0.182793	0.533952
0.760765	0.358438
0.760765	0.511366
0.489434	0.43064
0.903285	0.284412
0.439943	0.484699
0.515285	0.623834
0.379475	0.415806
0.588337	0.523347
0.478249	0.626076
0.634071	0.473292
0.747939	0.768639
0.474918	0.498584
0.493922	0.468329
0.465599	0.509735
0.250242	0.519243
0.508005	0.508178
0.557711	0.413728
0.235294	0.512478
0.310035	0.520338
0.43471	0.432001
0.339859	0.477563
0.474988	0.321006
0.53024	0.466109
0.476483	0.392261
0.633005	0.675139
0.464767	0.534347
0.494006	0.622631
0.284253	0.370784
0.469374	0.50652
0.59997	0.670757
0.536416	0.501149
0.515147	0.592898
0.979102	0.494954
0.475979	0.394598
0.554836	0.488677
0.55987	0.54718
0.509081	0.640391
0.474381	0.515562
0.657705	0.361572
0.4206	0.498233
0.427037	0.457235
0.507833	0.449742
0.377977	0.538926
0.32322	0.233224
0.474381	0.51558
0.559926	0.335909
0.391909	0.470716
0.202338	0.517835
0.468827	0.530863
0.501703	0.242845
0.341088	0.538319
0.464888	0.501416
0.442335	0.537713
0.397911	0.522292
0.558647	0.323159
0.701603	0.470917
0.545466	0.48544
0.64688	0.607391
0.475822	0.525302
0.331323	0.473292
0.465992	0.318827
0.443633	0.493922
0.347861	0.492217
0.373075	0.54718
0.480068	0.450406
0.558339	0.488186
0.643041	0.448663
0.726906	0.502531
0.54543	0.560037
0.526486	0.501819
0.197676	0.542396
0.576659	0.482602
0.560517	0.523237
0.493922	0.459379
0.680258	0.532719
0.488036	0.854385
0.448103	0.657797
0.391909	0.481411
0.127297	0.552597
0.722883	0.554711
0.589384	0.543184
0.391909	0.421131
0.536126	0.487307
0.471708	0.524447
0.413445	0.520149
0.467433	0.508616
0.442941	0.669642
0.479726	0.479953
0.727671	0.478712
0.397911	0.479953
0.397911	0.489287
0.522053	0.462465
0.483376	0.482249
0.436907	0.532177
0.31079	0.51496
0.515562	0.334955
0.474351	0.513395
0.202338	0.516762
0.235294	0.354569
0.609621	0.342365
0.297349	0.53899
0.467734	0.627424
0.485118	0.461359
0.558339	0.553072
0.474189	0.475753
0.57754	0.454965
0.478739	0.464888
0.543431	0.45561
0.438384	0.486801
0.516968	0.475018
0.378731	0.845504
0.541012	0.486222
0.582306	0.324074
0.529906	0.489271
0.536416	0.405335
0.445949	0.487893
0.520362	0.479826
0.385755	0.424482
0.48651	0.573414
0.643041	0.419809
0.432649	0.484724
0.397911	0.534212
0.510627	0.535097
0.346027	0.468837
0.582121	0.564965
0.47468	0.538702
0.461718	0.397263
0.459697	0.492037
0.53024	0.53042
0.374622	0.495272
0.52485	0.4581
0.443288	0.521396
0.349323	0.528027
0.406891	0.351763
0.513773	0.887617
0.404614	0.48856
0.288332	0.492123
0.542735	0.459118
0.512715	0.520338
0.564207	0.43513
0.486378	0.329828
0.599939	0.560768
0.672334	0.458032
0.49712	0.47923
0.441831	0.540827
0.47923	0.495645
0.543431	0.484725
0.514155	0.509061
0.341088	0.457903
0.667911	0.642387
0.492037	0.54013
0.624903	0.434765
0.822143	0.605832
0.661635	0.341579
0.582306	0.333711
0.521808	0.570397
0.459216	0.51496
0.373637	0.485023
0.507934	0.488053
0.56676	0.564568
0.648639	0.514412
0.314249	0.355543
0.179443	0.670848
0.53761	0.480706
0.560804	0.452395
0.480578	0.855818
0.35326	0.525913
0.468827	0.676782
0.55197	0.621715
0.250242	0.356079
0.536636	0.583249
0.377157	0.530863
0.660874	0.527048
0.450173	0.26051
0.361054	0.540682
0.485315	0.411382
0.502276	0.531728
0.560148	0.536397
0.535961	0.607391
0.62004	0.604971
0.621354	0.489911
0.661635	0.50678
0.507073	0.48074
0.313537	0.514146
0.594015	0.586759
0.29852	0.476927
0.344095	0.502597
0.48254	0.491285
0.420833	0.624371
0.629869	0.485795
0.476701	0.526493
0.749316	0.486039
0.762618	0.378634
0.202338	0.812063
0.530961	0.627973
0.387728	0.430821
0.574911	0.468306
0.375345	0.485606
0.523488	0.397911
0.579305	0.503107
0.36122	0.476182
0.404614	0.54452
0.556998	0.302094
0.514357	0.665489
0.375993	0.289261
0.476674	0.435123
0.414348	0.369054
0.475737	0.554711
0.369865	0.511962
0.133946	0.510825
0.462077	0.675325
0.613357	0.547237
0.373637	0.514146
0.451724	0.537196
0.642428	0.528263
0.542998	0.573057
0.415823	0.612188
0.440232	0.555231
0.332943	0.624642
0.304853	0.732874
0.521792	0.486424
0.32338	0.503147
0.605659	0.56018
0.670812	0.313656
0.344306	0.465699
0.498999	0.855818
0.511382	0.520338
0.479412	0.512567
0.323089	0.483703
0.477077	0.535209
0.138733	0.35335
0.569517	0.493052
0.533343	0.473292
0.3877	0.500132
0.397911	0.592321
0.753295	0.505454
0.467314	0.57027
0.45831	0.530635
0.490305	0.465735
0.525852	0.605508
0.485999	0.474449
0.640391	0.500686
0.401384	0.458599
0.411809	0.463911
0.391909	0.7113
0.425303	0.50917
0.425586	0.45487
0.494604	0.625206
0.53024	0.470878
0.433884	0.546358
0.60527	0.50652
0.402972	0.495962
0.502608	0.407671
0.471571	0.471608
0.392628	0.763917
0.543431	0.672334
0.510935	0.727034
0.431864	0.486651
0.474634	0.564792
0.413127	0.492025
0.474602	0.460511
0.57754	0.54013
0.491603	0.562264
0.537405	0.630663
0.240364	0.467148
0.459369	0.289316
0.48074	0.334954
0.135025	0.473786
0.356373	0.481182
0.397911	0.682245
0.601121	0.456446
0.349585	0.680735
0.306408	0.409943
0.474381	0.287576
0.481081	0.510651
0.493922	0.561928
0.524895	0.504726
0.49804	0.847716
0.479664	0.487307
0.53162	0.607391
0.762618	0.605842
0.478249	0.490026
0.538002	0.763917
0.491908	0.493114
0.506622	0.535485
0.372742	0.392778
0.423241	0.50769
0.650865	0.454335
0.470959	0.534034
0.459158	0.378902
0.468089	0.487691
0.4658	0.47487
0.415912	0.523845
0.4581	0.495075
0.591217	0.53784
0.352769	0.477219
0.390361	0.575887
0.508072	0.578745
0.634071	0.536397
0.261268	0.892879
0.483972	0.362357
0.357821	0.541012
0.53024	0.534897
0.391909	0.490339
0.502648	0.601975
0.488432	0.467452
0.317776	0.716467
0.442973	0.573414
0.533675	0.685315
0.575742	0.369412
0.54049	0.498633
0.288332	0.675325
0.54049	0.769885
0.52745	0.558495
0.368712	0.33256
0.392757	0.561039
0.558916	0.672342
0.468089	0.468351
0.41377	0.497596
0.522262	0.497215
0.409192	0.55263
0.383587	0.545906
0.529861	0.317254
0.762618	0.55274
0.528682	0.506695
0.57754	0.508281
0.526486	0.410553
0.496959	0.528377
0.468837	0.483884
0.395174	0.528377
0.547175	0.556886
0.374603	0.437061
0.526486	0.548456
0.505929	0.527922
0.530533	0.624642
0.62618	0.442752
0.428186	0.477909
0.707871	0.390742
0.547182	0.566888
0.479648	0.477352
0.549798	0.50652
0.400004	0.706324
0.490243	0.464637
0.602605	0.488186
0.329883	0.343227
0.505328	0.349802
0.541034	0.47352
0.493772	0.6894
0.449986	0.545771
0.475586	0.469285
0.476927	0.521024
0.29852	0.290458
0.18056	0.623466
0.384137	0.587139
0.315	0.486582
0.66823	0.50908
0.562929	0.503147
0.449986	0.560037
0.445367	0.51336
0.49454	0.519348
0.489932	0.558053
0.797811	0.566614
0.64627	0.628002
0.486378	0.493073
0.509375	0.665861
0.395412	0.622631
0.305673	0.657102
0.489084	0.716552
0.366625	0.625206
0.528739	0.564566
0.438975	0.550921
0.499446	0.432207
0.474988	0.487588
0.43515	0.48043
0.715515	0.528027
0.51046	0.560992
0.661635	0.521565
0.595902	0.504177
0.506079	0.473457
0.512715	0.58982
0.433884	0.573414
0.404614	0.625206
0.526176	0.492976
0.500404	0.487307
0.488783	0.53644
0.561565	0.519515
0.429887	0.450176
0.621135	0.491121
0.438294	0.550117
0.701603	0.482839
0.477563	0.438022
0.422153	0.414147
0.236375	0.494397
0.472688	0.605842
0.280113	0.378822
0.51496	0.316819
0.39129	0.715515
0.478586	0.517598
0.618151	0.51496
0.455614	0.368494
0.467571	0.553177
0.490243	0.5634
0.127297	0.542396
0.322053	0.561602
0.481578	0.383018
0.492776	0.482282
0.548833	0.529398
0.537406	0.301851
0.235294	0.506305
0.480631	0.47663
0.30873	0.407712
0.52446	0.684828
0.426912	0.443014
0.258153	0.573414
0.656182	0.49041
0.524051	0.536397
0.490395	0.660401
0.440441	0.492477
0.138733	0.516109
0.144797	0.478986
0.453452	0.474351
0.504792	0.251148
0.442639	0.552313
0.518901	0.675768
0.66823	0.558322
0.470342	0.462007
0.492676	0.493466
0.480364	0.479992
0.392423	0.538926
0.304203	0.507756
0.485482	0.493703
0.187878	0.90713
0.515651	0.349553
0.479906	0.409485
0.277076	0.473786
0.473989	0.519018
0.504839	0.505379
0.539519	0.453399
0.373637	0.555231
0.54056	0.592678
0.483268	0.489507
0.475336	0.540314
0.518898	0.499101
0.236375	0.418695
0.215439	0.621926
0.504387	0.510422
0.273304	0.668589
0.559563	0.489287
0.739873	0.59841
0.486745	0.737923
0.512501	0.508542
0.230222	0.514146
0.493557	0.624758
0.545466	0.486917
0.446847	0.685315
0.586257	0.483931
0.416241	0.895309
0.443522	0.522705
0.601975	0.567479
0.45654	0.474721
0.49539	0.534583
0.424849	0.429928
0.479724	0.48775
0.468827	0.51799
0.506695	0.625908
0.366059	0.499799
0.501734	0.620985
0.471695	0.392876
0.421873	0.558322
0.478507	0.517835
0.558839	0.472113
0.425303	0.485911
0.569805	0.569582
0.417602	0.34496
0.519967	0.625857
0.13559	0.423101
0.452483	0.396031
0.52176	0.338183
0.471102	0.462018
0.505374	0.536908
0.387187	0.270857
0.507605	0.472907
0.710517	0.400222
0.438975	0.553753
0.50268	0.440752
0.397181	0.522402
0.468837	0.456664
0.377977	0.657797
0.317776	0.493922
0.519949	0.511264
0.507742	0.50387
0.506695	0.435372
0.519843	0.608935
0.528273	0.587534
0.476602	0.5267
0.468827	0.388383
0.380608	0.503561
0.528064	0.537481
0.470239	0.510726
0.540217	0.484347
0.319298	0.488759
0.517489	0.548394
0.778297	0.454093
0.54049	0.459822
0.625123	0.341705
0.504931	0.540769
0.507766	0.546128
0.679369	0.513446
0.493832	0.640783
0.619282	0.370605
0.599655	0.503311
0.456971	0.577493
0.491908	0.554931
0.503146	0.539776
0.505422	0.598172
0.520362	0.477338
0.568769	0.613357
0.51538	0.540359
0.516367	0.532603
0.405637	0.573414
0.372742	0.446376
0.497872	0.473292
0.740283	0.420102
0.322053	0.501834
0.473579	0.542417
0.502188	0.543818
0.63765	0.745496
0.28164	0.49899
0.688017	0.468113
0.438563	0.676753
0.565987	0.479297
0.429552	0.732874
0.468827	0.467065
0.508281	0.434585
0.251505	0.507197
0.618695	0.51496
0.542622	0.529643
0.482687	0.346358
0.421297	0.495579
0.474828	0.490422
0.505889	0.462819
0.215439	0.586414
0.616676	0.306378
0.473903	0.46225
0.624903	0.434775
0.512317	0.580619
0.127297	0.486749
0.504041	0.429441
0.404835	0.475878
0.666889	0.467277
0.49207	0.734049
0.575037	0.475973
0.317776	0.54718
0.483298	0.386238
0.351266	0.498834
0.497684	0.602708
0.333956	0.497078
0.325357	0.352763
0.544447	0.551143
0.317389	0.592956
0.794278	0.582003
0.503478	0.323159
0.38903	0.558495
0.427006	0.764392
[truncated: 3,838 more rows]

## Sheet: figS1a
meanf_wt_neigh	meanf_mut_neigh
-0.0282	0.2535
0.0281	0.3004
0.0788	0.2557
0.0788	0.431
0.0788	0.2943
0.0479	0.3004
-0.0019	0.1913
0.1387	0.2818
0.0896	0.317
0.0896	0.2695
0.0901	0.3376
0.0337	0.2577
0.0337	0.1847
0.0337	0.298
0.0337	0.1658
0.0181	0.184
0.7223	0.9434
0.717	0.9437
0.8785	0.9769
0.7532	0.9395
0.7172	0.9441
0.8212	0.9459
0.7374	0.9424
0.6725	0.86
0.7556	0.9266
0.7556	0.9153
0.7556	0.8849
0.8529	0.9311
0.8529	0.935
0.8529	0.9305
0.8529	0.9213
0.8874	0.9403
0.8849	0.9403
0.7933	0.9769
0.6375	0.9441
0.7556	0.9395
0.7129	0.941
0.7143	0.9441
0.8256	0.9459
0.7503	0.9424
0.7549	0.9769
0.7256	0.9459
0.6838	0.8755
-0.0018	0.432
-0.0018	0.5072
0.7975	0.9415
0.6118	0.8585
0.6704	0.8585
0.6704	0.8544
0.6782	0.8544
0.8254	0.9445
0.036	0.1311
-0.023	0.1241
0.0586	0.2706
0.0586	0.3498
0.0586	0.306
0.0787	0.4244
0.0787	0.3436
0.0787	0.4165
0.0787	0.2831
0.1689	0.3649
0.1667	0.4527
0.1917	0.3649
0.1244	0.3293
0.0049	0.2481
0.0049	0.2973
0.0821	0.2874
0.0304	0.3196
0.0182	0.3032
0.0182	0.2806
0.0182	0.3556
-0.0289	0.2761
-0.0289	0.196
0.0334	0.1311
-0.0133	0.1521
0.0359	0.2972
0.0359	0.2116
0.0359	0.1882
0.0478	0.289
0.076	0.2868
0.1826	0.3986
0.1826	0.3379
0.1565	0.4354
0.1433	0.4398
0.1433	0.4335
0.0143	0.2042
0.0888	0.3429
0.0888	0.3576
0.0888	0.2684
0.0865	0.2868
0.0753	0.3361
0.0753	0.2975
0.0753	0.3376
0.1156	0.3045
0.1156	0.4543
0.167	0.4609
0.1156	0.2658
0.1156	0.2993
-0.0085	0.398
-0.0085	0.2651
-0.0085	0.2492
-0.0085	0.389
-0.0085	0.4201
-0.0085	0.253
-0.0085	0.3026
0.0839	0.2792
0.162	0.382
0.1754	0.4356
-0.0049	0.188
-0.0049	0.219
-0.0049	0.2587
0.0061	0.3035
0.0921	0.3942
0.0921	0.3117
0.0921	0.413
0.0921	0.3263
-0.0145	0.2156
-0.0145	0.2431
0.1282	0.3346
0.1282	0.27
0.0117	0.3224
0.0117	0.2888
0.0206	0.3683
0.0206	0.3281
-0.0172	0.1258
-0.0172	0.1074
-0.0172	0.1551
-0.0172	0.1481
0.01	0.1797
0.0376	0.2338
0.0124	0.1476
0.0124	0.1106
0.0064	0.2608
-0.0072	0.1541
0.0437	0.3045
0.0098	0.1861
0.0098	0.1852
-0.0176	0.2853
0.5267	0.7759
0.0023	0.4625
0.0023	0.4195
0.0023	0.5211
0.0023	0.3769
0.0023	0.4561
0.1298	0.2631
0.0857	0.3542
0.0857	0.3111
0.0857	0.2611
0.0857	0.3725
0.0857	0.2956
0.0639	0.2657
0.0639	0.2647
0.126	0.2193
0.126	0.3561
0.126	0.2786
0.1219	0.3456
0.1219	0.3137
0.0564	0.1486
0.0516	0.2013
0.1167	0.3995
0.1167	0.2539
0.1448	0.2631
0.1312	0.2943
0.1115	0.2245
0.1312	0.2631
0.1312	0.274
-0.0083	0.2115
-0.0083	0.1228
-0.0083	0.1742
0.0946	0.2651
0.1046	0.3387
0.0946	0.2836
0.0946	0.2538
0.1011	0.3458
0.1011	0.3263
0.0781	0.2651
0.0026	0.1187
0.0004	0.2821
0.0004	0.2326
0.1981	0.3356
0.1541	0.3568
0.1499	0.2943
0.1979	0.3456
0.2102	0.4847
0.2917	0.4675
-0.0218	0.1682
0.0241	0.2577
0.0241	0.2193
0.0241	0.2119
0.0241	0.1778
0.0241	0.3704
0.0241	0.163
0.0027	0.2076
0.0027	0.2921
0.0027	0.1464
0.0812	0.2732
0.0812	0.208
-0.0193	0.19
0.031	0.1491
0.0798	0.2934
0.0798	0.2318
0.1178	0.3877
0.0125	0.257
0.0125	0.2105
0.0125	0.225
0.0125	0.2607
0.0123	0.1912
0.2285	0.5539
0.2026	0.515
0.2026	0.4852
0.0306	0.1311
0.0576	0.2402
0.0741	0.2229
0.0686	0.3537
0.0686	0.2753
-0.0055	0.1926
-0.0055	0.173
0.0889	0.3977
0.7071	0.9799
0.0221	0.1707
-0.0217	0.1707

## Sheet: figS1bc
meanf_wt_neigh-f_wt	meanf_mut_neigh-f_mut
0.1075	0.4135
-0.4463	0.1922
-0.2805	0.0963
-0.2805	0.1047
-0.2805	0.1141
-0.1384	0.1922
-0.1698	0.0322
-0.2274	0.04
-0.2647	-0.0206
-0.2647	0.0025
-0.2489	0.0938
-0.2064	0.2268
-0.2064	0.1133
-0.2064	0.0768
-0.2064	0.111
-0.2012	-0.0229
-0.2471	-0.024
-0.2653	-0.0192
-0.1236	-0.0231
-0.2004	-0.0064
-0.2496	-0.0065
-0.154	-0.0164
-0.252	-0.0454
-0.2962	-0.1061
-0.217	-0.0408
-0.217	-0.0476
-0.217	-0.0813
-0.1327	-0.0488
-0.1327	-0.0475
-0.1327	-0.0465
-0.1327	-0.0477
-0.0927	-0.022
-0.0813	-0.022
-0.2126	-0.0231
-0.3137	-0.0065
-0.1983	-0.0064
-0.2679	-0.0389
-0.2463	-0.0065
-0.1492	-0.0164
-0.2376	-0.0454
-0.2493	-0.0231
-0.2385	-0.0164
-0.3337	-0.1207
-0.3999	0.1573
-0.3999	0.1646
-0.1561	-0.0044
-0.3599	-0.0973
-0.2922	-0.0973
-0.2922	-0.098
-0.2819	-0.098
-0.1494	-0.0245
-0.0102	0.1512
-0.0282	0.1503
-0.1788	0.1215
-0.1788	0.1381
-0.1788	0.1004
-0.3892	0.0304
-0.3892	-0.0065
-0.3892	0.0321
-0.3892	0.0057
0.056	0.2622
-0.3018	0.0023
0.0576	0.2622
-0.2337	0.2139
-0.01	0.2548
-0.01	0.2925
0.021	0.2696
-0.1231	0.1799
-0.2752	0.2249
-0.2752	0.1354
-0.2752	0.1891
-0.1415	0.2526
-0.1415	0.1592
0.0017	0.1512
0.0033	0.1828
-0.1511	0.1115
-0.1511	0.0935
-0.1511	0.0087
-0.1562	0.177
-0.0068	0.2544
-0.2152	0.0041
-0.2152	0.0066
-0.3711	0.0801
-0.3843	0.0315
-0.3843	0.0497
-0.0119	0.2406
-0.2263	0.0688
-0.2263	0.0974
-0.2263	0.0761
0.0709	0.2751
-0.119	0.1558
-0.119	0.1642
-0.119	0.1528
-0.2343	0.2196
-0.2343	0.1816
-0.1829	0.2031
-0.2343	0.1518
-0.2343	0.1358
-0.4679	0.1224
-0.4679	0.0236
-0.4679	0.122
-0.4679	0.1834
-0.4679	0.1308
-0.4679	0.095
-0.4679	0.0099
-0.0801	0.1812
-0.2518	0.0474
-0.2384	0.1797
-0.2876	0.0374
-0.2876	0.0165
-0.2876	0.0101
-0.1253	0.2222
-0.2944	0.0989
-0.2944	0.1016
-0.2944	0.0662
-0.2944	0.0582
-0.3869	0.0055
-0.3869	-0.048
-0.2793	-0.0185
-0.2793	-0.1201
-0.3568	0.0555
-0.3568	0.027
-0.3271	0.082
-0.3271	0.0122
-0.0749	0.215
-0.0749	0.0962
-0.0749	0.144
-0.0749	0.1621
0.0197	0.2075
-0.1185	0.1762
-0.2517	0.0809
-0.2517	0.1616
-0.273	0.0232
-0.2541	0.2138
-0.2745	0.0134
-0.0605	0.1478
-0.0605	0.1447
-0.0629	0.3079
-0.3831	-0.1314
-0.5076	0.053
-0.5076	-0.0028
-0.5076	0.0581
-0.5076	0.0689
-0.5076	0.041
-0.1406	0.0942
-0.2494	0.0498
-0.2494	-0.0058
-0.2494	0.0722
-0.2494	0.0507
-0.2494	0.0157
-0.1137	0.1201
-0.1137	0.1289
-0.1724	-0.0773
-0.1724	0.0985
-0.1724	0.166
-0.1765	0.1153
-0.1765	0.0939
-0.0408	0.109
-0.0753	0.0877
-0.1704	0.127
-0.1704	0.0353
-0.1423	0.0942
-0.0635	0.1783
-0.0832	0.0533
-0.0635	0.0942
-0.0635	0.1186
-0.1672	0.0674
-0.1672	0.0642
-0.1672	0.0716
-0.1764	0.1294
-0.1664	0.1081
-0.1764	0.1414
-0.1764	0.0748
-0.1689	0.1105
-0.1689	0.0999
-0.0819	0.1294
0.019	0.1524
-0.203	0.0815
-0.203	0.0802
-0.1128	0.0898
-0.1568	0.0657
0.0309	0.1783
-0.2156	0.1153
-0.2033	0.1064
-0.0443	0.1764
-0.0875	0.109
-0.4209	-0.0474
-0.4209	-0.0303
-0.4209	-0.0499
-0.4209	-0.0274
-0.4209	-0.0311
-0.4209	-0.0844
-0.364	0.115
-0.364	0.0931
-0.364	0.0374
-0.2453	-0.0401
-0.2453	0.0004
-0.0594	0.1856
-0.1016	0.0353
-0.1862	0.0482
-0.1862	0.1144
-0.0959	0.1892
-0.3075	-0.0586
-0.3075	-0.0106
-0.3075	-0.0211
-0.3075	0.0054
-0.2198	0.0738
-0.218	0.215
-0.2439	0.1441
-0.2439	0.1659
0.0464	0.1512
-0.0151	0.2028
-0.0709	0.0902
-0.227	0.1035
-0.227	0.0723
-0.2016	0.1699
-0.2016	0.1075
-0.1326	0.1943
-0.2969	-0.0201
-0.0309	0.262
0.0473	0.262

[truncated: 8 more sheets: figS1d, figS2a, figS2b, figS2c, figS3a, figS3b, figS3c, figS3d]
